# Supplementary material for: Genome-Wide Identification and Transcriptomic Analysis of MYB Transcription Factors in Seashore Paspalum Under Salt Stress
Source: Int J Mol Sci. 2026 Jan 21;27(2):1068. doi: 10.3390/ijms27021068 (PMC12842050; doi:10.3390/ijms27021068)
Supplement: Supplementary file 1 [file ijms-27-01068-s001.zip]

Archive with 15 entries (14 files):
- Supplementary File/
- __MACOSX/._Supplementary File
- Supplementary File/.DS_Store
- __MACOSX/Supplementary File/._.DS_Store
- Supplementary File/Supplementary Table S1.xlsx
- __MACOSX/Supplementary File/._Supplementary Table S1.xlsx
- Supplementary File/File S2.nwk
- Supplementary File/File S1.nwk
- __MACOSX/Supplementary File/._File S1.nwk
- Supplementary File/Supplementary Table S4.xlsx
- __MACOSX/Supplementary File/._Supplementary Table S4.xlsx
- Supplementary File/Supplementary Table S2.xlsx
- __MACOSX/Supplementary File/._Supplementary Table S2.xlsx
- Supplementary File/Supplementary Table S3.xlsx
- __MACOSX/Supplementary File/._Supplementary Table S3.xlsx
