# Supplementary material for: Genome-Wide Identification and Transcriptomic Analysis of MYB Transcription Factors in Seashore Paspalum Under Salt Stress
Source: Int J Mol Sci. 2026 Jan 21;27(2):1068. doi: 10.3390/ijms27021068 (PMC12842050; doi:10.3390/ijms27021068)
Supplement: Supplementary file 1 [file ijms-27-01068-s001.zip › Supplementary File/Supplementary Table S1.xlsx]

## Sheet: Paspalum vaginatum MYB gene
Table S1. Protein sequence of the MYB gene family in Paspalum vaginatum O. Swartz
Gene name	Protein Sequence
PvMYB1	MVPSATLNDFGPQFFDEREIKKPIFEPASSISHRVGSELLPLLTPKTEVSHLIGSGLGSYQAYQMNGRFASRKNTSSNSLKKANVVKGQWTPEQDRKLVKLVEQFGLRKWSYIAQMLPGRVGKQCRERWHNHLRPNIKKDIWSDEEDMVLIQAHKEVGNKWAEIAKRLPGRTENSIKNHWNATKRRQFARKRSRASSKGPKSGTLLQNYIKGLGIGPSKNAAPLPQPTTTAALSPSPPATPGANSANKMVDEGLLEHSLCNILDLDPQGMLSVHEYNCGGEAQSYEELLAPICDDFSVVDMCDGLFDMEEAVDGDMDMKYIYSHIDHAIKVGPDEIADMEMLWDDDALGCAEPAGSAQTGAVHVKEEMDLIEIMAGTQSCGVAENN*
PvMYB2	MGRAPCCDKASVKKGPWSPEEDAKLKSYIEQNGTGGNWIALPQKIGLKRCGKSCRLRWLNYLRPNIKHGGFSEEEDRIILSLYISIGSRWSIIAAQLPGRTDNDIKNYWNTRLKKKLFGKQSHKDQRQQQQQFMRQVTANDGMKQEAATGDANGSSSMAVATYNWHHQAMAVPVQPVPGTMMGGHRIGDEGDESIRKLLYKLGGAGPFTALPVPQCVPPPMYEGSPSLMPPPCPEDATALLNEGDVQDSSVLPALELDQSFHFNQVKLDGLESFFGMSIDQSMR*
PvMYB3	MGRAPCCDKASVKKGPWSPEEDAKLKSYIEQNGTGGNWIALPQKIGLKRCGKSCRLRWLNYLRPNIKHGGFSEEEDKIILSLYISIGSRWSIIAAQLPGRTDNDIKNYWNTRLKKKLFGKQSRKDQRQQQQQLMRQVTANDGMKQEAATGDANGSSSMAVATYNWHHQAMAVPVQLQPVPGTMMGGHRIGDEVDESIRKLLYKLGGAGPFTTLPVPQCVPPPMYEGSPSLMPPLCPEDATALLNEGDVQDSSVLPALELDQSFHFNQVKLDGLESFFGMSIDQSMRWREVSPLVCPNNTVASSSQGMQQYCLVDDPANLGIK*
PvMYB4	MCSRGHWRPSEDEKLKELVALYGPHNWNAIAEKLQGRSGKSCRLRWFNQLDPRINRSPFSEEEEELLLASHRVHGNRWAVIARLFPGRTDNAVKNHWHVIMARRCRERMRLSNRRGASAASPAAAGAVEDGRNPRNAKKLRPDASSMASLLDKYRREFVVPFAINHDSNKEDYCSTTNEDTNKSVEFYDFLQVNANSSDTKCGSSIEEQDENRDDQAEGQVQFIDFLEVGASHRQ*
PvMYB5	MEGVSAFRFGHQDLALNPGGGMIPSGMGSLLQVGVGVPAPGGMMNLPGGGLAPSAGFGAMRNALHAAWNAAPVARRQLQQQLRAAGGGVHREAPAQPFRGPWTEQEDATLREMVERHGEKKWAVVAQSLPGRIGKQCRERYTNHLRPGIMKSLWTEEDDRELIRLHQKHGNRWSVIAKGLSGRSENAVKNHWNATKRSLKAKRRLKKKKNAEQVPAGEWSVLEEYIRNLGPDPKLKGAAPALLAPDSPPSSYNSLGYGEVVTPPPPAGAFDPTTAMGMGLYLNAGGGSSSSSAAAATVNLGAMMSSNFASFLQLDLNAYYGGAPRMQLMAEPQQMMEMEIEQEQQAAASYANLVTYPFLDTNLMWQIPMVANATEEGGALNYHYGEEAAGGSGGAPDDV…
PvMYB6	MDMEKSPEAALTSSPEEEKAAEGHGEEAAEQEGDVTPLVLKKGPWTAAEDAMLTDHVRRHGEGNWNAVQRMTGLLRCGKSCRLRWTNHLRPNLKKGSFSPDEELLIAQLHAQLGNKWARMAAHLPGRTDNEIKNYWNTRTKRRQRSGLPVYPPEVQLQLALSKRCRYDEFSPLASPQLSGTTANNVQELDAGSAAGAGYTSSRPAPLDLARQLTVTNQTVQFLSPPPFSAPSSPWARPFARNAQYFQFAHSSPVSPSTPTGPVRPAATPDLSLGYGGVCGAADQSRLPPLSPSPGPRVELPSNQLLGQQAMPPTSATVAGLGGAALPDQQQNAASLEKMLQELHDAIKVVPPALDPANGAAARPGGGGAVLERHGGGVPENKLGARDDDMETLFDLMMP…
PvMYB7	MYRQRGSCWSVIAAQLPGRTDLAIKNYWNSTLKKKLPAMRTAAACPRLASSTSSHAGTPAWDLQLAAYGSEESSTAESSAVKPVLPCPTPVQVRPPVPVGATGQEQVSTVPVSEPVWIEQKPALVSQLSPEKKTPPPPPPAGDQTADWSMDLLCAPMSPIPLSVMDPLELACIYEFDDIDRFLPWFDHH*
PvMYB8	MGRAPCCEKEGLRRGAWSPEEDERLVAYIRQHGHPNWRALPRQAGLLRCGKSCRLRWINYLRPDIKRGDFSADEEALIVRLHRELGNRWSAIAAQLPGRTDNEIKNVWHTHIKKRLEEDREAAGGRRQQEDNKKARKSKPAAAKRSATAAKPPKAAGADDDSAQRPFLTASSPGLSSSVSSGVTFSATATESTAAAAVSVSVSSGDNDSSHRQLGAKAEMDMESFSSAEFPPIDEAFWSSPDVVDMGLGAMDEELAGLAGAPSSSTRDEDMAFWLNMLLEAGDMRDLSVL*
PvMYB9	MGRKACRPPKEGLNRGSWTAMEDDILVSYIKKHGEGKWGCLPRKAGLKRCGKSCRLRWLNYLRPGIKRGNISSDEEELIIRLHRLLGNRWSLIAGRLPGRTDNEIKNYWNTTLGKKVAKTISGPPKGGNATGAVSGAAPDESSAPPQWSPDANPVRTKALRCTASRLPVVRHHHTCAAALGADHVRAGVEQTAAAAAVVEVEVEAQAQQDYPPPPEDELSVGVDVDFDMGELGSLSPWRGDVGGGAGLGAQFDLEALMLGPGGDGDLHEFAWF*
PvMYB10	MGRPPCCDKEGVKKGPWTPEEDLVLVSYVQEHGPGNWRAVPANTGLMRCSKSCRLRWTNYLRPGIRRGGFSDQEDRLIVHLQALLGNRWAAIASYLPDRTDNDVKNYWNTHLRKKHLLPLQREERRASSTTATAPASPRPNKGQWELQLQTDIDLARRALRDALSAHASAGSAPPPAGDPPAGAQPYALTAGNVVDRMLGVGGWEAAAPAGTGSKSCCVGGTIIPVAAGPATPVTAESASGSSSGLTECTGSISSAAPEAGPLFVGEEKAAALAGRGEVPLSLIESWLLEDGGGDDREQ*
PvMYB11	MAKQTCCHKKKLRRGLWSPEEDEKLMNHIAKYGHGCWSSVPKLAGLERCGKSCRLRWINYLRPDLKRGTFSQEEEDLIIHLHSLLGNKWSQIAAQLPGRTDNEVKNFWNSYVKKRLRERGIDPATHQPLAADPANGSGSAAAPAAPAAVFGDVDLIPATTTLRAPPQLAERPPMLDWPVAGGGSSCYLQGGCCLFDMDALHQHCGAIPPAPVVVAPSASSSSTLTSMAEAAEHCNTTTSIAGAGLPWLELGPNAAHVDSYAGALDELRWSEYFEGALQAGQCVYSGKDDDAPPPPHFDDVHGLSNWC*
PvMYB12	MRLSSQVHQPTSPPSYPSVYISQLLPPHLIALSLVFLLPPAFSSPQQLLLQPRALQTWNLVLPYHTLQSIRRNLQLAQGAKSSIGVISRGIGNPMDMAHERDASSEEEVMAGELRRGPWTVEEDLLLVNYVAAHGEGRWNSLARSAGLKRTGKSCRLRWLNYLRPDLRRGNITPQEQLLILELHSRWGNRWSKIAQHLPGRTDNEIKNYWRTRVQKHAKQLKCDVNSQQFKDVMRYLWMPRLVERIQAAAAGGDGAGQHLHQQLLTGADEGLHASPELPTDASSWPAEYYTAAGDHHQLLLLSNPAARELSSTTAGSSSPSSDSGAGTQPWLAPVGGAEWFTTACDASSAAAAAMHDDTVLGLAGQQQQQQPCLLGETWTSSSELPELGAADFEIGSFD…
PvMYB13	MGRAPCCDKVGLKRGRWTAEEDETLANYIAEHGEGSWRSLPKNAGLLRCGKSCRLRWINYLRADVKRGNISKEEEDVIIKLHATLGNRWSLIASHLPGRTDNEIKNYWNSHLSRQIHTYRRTYTARPDTTITIDISKLHGAEKRRGGRTPGRSPKATTTSGSSKAEDGKQPGPEPGKAAAAATSAASSPRHSDAPRSAVVDPDLPSQPNSSGGGGTTPEGPCSEDATGPLVLDPLEFGGLWEAESEMEALLSSHSSDSLAVAGGLVCGVGAAEAQVADDDLLDMDWDGFAAHLWGDPAQDDQSATPLQAAELESFATWLLSDSPF*
PvMYB14	MGRAPCCDKVGLKRGRWTAEEDETLANYIAEHGEGSWRSLPKNAGLLRCGKSCRLRWINYLRADVKRGNISKEEEDVIIKLHATLGNSHLPGRTDNEIKNYWNSHLSRQIHTYRRTYTARPDTTITIDISKLHGAEKRRGGRTPGRSPKATTTSGSSKAEDGKQPGPEPGKAAAAATSAASSPRHSDAPRSAVVDPDLPSQPNSSGGGGTTPEGPCSEDATGPLVLDPLEFGGLWEAESEMEALLSSHSSDSLAVAGGLVCGVGAAEAQVADDDLLDMDWDGFAAHLWGDPAQDDQSATPLQAAELESFATWLLSDSPF*
PvMYB15	MGRPPCCDKANVKKGPWTPEEDAKLLAYTSTHGTGNWTNVPQRAGLKRCGKSCRLRYTNYLRPNLKHENFTQEEEDLIVTLHAMLGSRWSLIANQLPGRTDNDVKNYWNTKLSKKLRQRGIDPITHRPIADLMHSIGALAIRPLVHDVAYHAGGMVPPPPPTPQQQAVVARVDADAPASPADLKWSDFLADDAAAEAQHQVLGQQYHHEAGGSAAHNAGSSSAFGDGGIGVGGGDDCAAAFIDKILDCDKETGVDQLIAELLADPAYYAAGSSSSSSDLGWGC*
PvMYB16	MEVPADAAAAGNIQAAAVRKSAWTKEEDDVLREQVRRHGPQNWAAISEALPGRNHKSCRLRWCQHLNPCVDAATPFTPDEDRKILRLYRQYPSKWATIADFLPGRTDNAVKNRWHSVLSKRYQQELRAAAPSDGTSPLFPLAPGGTRAPRLEITDQDLEDPQPVDDKEVWPVYEGVDLSDESLKLFPLAPGDLVEAVGMDADCSTDEDESLVELRLCLSTRANSMPAFKPMVQAVRAP*
PvMYB17	MDAISSLMLQEGWRKGPWTALEDRLLTDYVQQHGEGSWNSVAKLTGLRRSGKSCRLRWVNYLRPDLKRGKITPDEETVILQLHAMLGNRWSAIARCLPGRTDNEIKNYWRTHFKKARPSRRARAQLLHQYQLQQQEQRRQYMQSLQLLQQQNQQQLQLQEQQSQQLTMAKQQQQQLSPPEEPDHQAVMAMMNSLQSGGGGGTEWYCGSPVSVPECCALPDDDDALLWDSLWRLVDGDGCGDGSSGGDY*
PvMYB18	MDFYSDDSDPDIDDDLREDLDALRRSCLLSGADPDAAVAQVSAASGLAGPSTPALAAAPDLHVAASSDDDDEDLALVRAIRHHLTTRASPPPDHDDPSAPRPICTWPPSDTDEDEDDLETLRAIQRRFSHYQSGTSNTSPKTMKPEASQEEHSELFVDKPDDEFTVQKQIAKAANRSEFPKAALLLLDALKKNRSCQKFIRRKMVTIEAKIEENKDLRDRVKCLLGYQLSCRKSVGRSLCQKEDPRIRLISPKKMCKKNKYRKMPALFLGPAENPHVSKYKMVLKQFPMSFKKQPWSDAEKDKLARGIKQQYQETLILDSLNNGSAIGDFSAVDMAYALTNGAGEVTPENLRSVLPLINWDKISAMYLPGRSGAECESRWLNSDDPLINHEAWTAEEET…
PvMYB19	MASSSPSCRVGGRGKADVDRIKGPWSPEEDEALQRLVARHGARNWSLISRSIPGRSGKSCRLRWCNQLSPQVEHRAFTPEEDDTILRAHARFGNKWATIARLLSGRTDNAIKNHWNSTLKRKYYAAAADAPSGPGGVDADEERPLKRTSSDGQPGLCFSPGSPSGSELSDSSNHSLPSVMPSSASAAVTSSQSQQHVYRPVPRAGGVVVLPVAPLAPRPPSPPPPPPPQQQAPPPPATSLSLSLSLPGLDQQPPKPPCPPQPLVQTHWPQQQRAPPQLPPPSPAQASLPFQLQPPAMNLSSPQPPPAPFPAEFLSMMQEMIRIEVRNYMSGTGMVDPRADGAVHAVSKRMMGMAKID*
PvMYB20	MASVPAASTTAPTAASDDRVVCFLRRRGRPTTRRPWTGDEDAQLERLVATEHGFRDCDWGRVASHLPGRSPRQCRDRWCHYLARHIYHRPFTVSDDDELAHLYVRHVGRWRDMSRDVYGRTSSVLRHRWREIRYTNAFLSRLWRPRPPPDDAVVAEKSKEDQEQGRKEESHAQQDGVATPRTRALVLKEATRIARDVDDDAETVVREALKATALT*
PvMYB21	MGRQPCCDKVGLKKGTWTAEEDQKLVSFLLTNGQYCWRAVPKLAGLLRCGKSCRLRWTNYLRPDLKRGLLSEEEERTVIELHAELGNRWSKIASRLPGRTDNEIKNHWNTHIKKKLRKMGIDPVTHKQLLQPAASPRPAEQQPEEGERDAAAGTVSGAEEEFCADDLPSVVHLLDDIVLPPVAVSSSTGRAYSPESFSSSSATASMGGSGGCVSSDDGEWPQMTEWPESMWLDLDDVVTAQPTAWELEDPFVTYQMIELFGHEEIINLN*
PvMYB22	MGRQPFCDKVGLKKGPWSEEEDQKLVSFLLNNGQCCWRAVPKLAGLLRCGKSCRLRWTNYLRPDLKRGLLSEEEERTVIELHAELGNRWSKIASRLPGRTDNDIKNYWNTHIKKKLRKMGIDPATHKPLQPAPPPQKPAGSSEEEIVVTAMTPGHDAFCIDEVPMAHLLDDILVLLPGDGVVSAQPAVGDCTVYSPESCSSSSYSASTAAAASSGGGSSVDSEWADSWPPMMVDWPESMWQLEDVVTAPTPWEFEDPFATYQRNALCDHQETWNNSKQIELF*
PvMYB23	MGRQPCCDKVGLKKGPWTAEEDQKLVSFLLTNGQCCWRAVPKLAGLLRCGKSCRLRWTNYLRPDLKRGLLSEEEERTVIELHAELGNRWSKIASRLPGRTDNEIKNHWNTHIKKKLRKMGIDPVTHEPLQPASPPPALQEQDTSGSPEEEDKAVVTETAQSTGTGHETFCTDEVPMAHRLDDIILPCDDVGGGAPEPPAAANRNGITAAYSPDESWPSSSSSSPSSYSASAASSSSGGGIVVDGDWPEWPQMMEWPESMWLVDDVVTGPSPTPWEFEDPFLTYQRMALLDHQQATWNSSSVELF*
PvMYB24	MGRPPCCDKVGVKKGPWTPEEDLMLVSYVQEHGPGNWRAVPTNTGLMRCSKSCRLRWTNYLRPGIKRGNFTDQEEKLIVHLQALLGNRWAAIASYLPERTDNDIKNYWNTHLKKKLKKMQAGEGDRGEDGGAGAAAGGGGKRPSVLKGQWERRLQTDIHTARQALRDALSLEPSSAPLANLAEPQPTPPGSTTYASSAENIARLLEGWLRPGGGSGAGKGPEASGSTSTTATTQQRPQCSGEGAASASASHSSGAAANKAAQTPECSTETSKMAGSSAVAALSAPAFSMLESWLLDDGMGHGEVGLMTDVVPLGDPSEFF*
PvMYB25	MGRAPCCDKATVKKGPWAPEEDAVLKAYIDEHGAGGNWIQLPHKIGLNRCGKSCRLRWLNYLRPNIRHGGFTEEEDRLICSLYISIGSRWATIAAQLPGRTDNDVKNHWNTKLKRRLLGGGRRPRTEARLQILTSPPAWQQNAFTSSALERMQMSMSLHRRHQARLDSRPAAFTLYNYSSLGAPLWPSPSPSPSPSPTASESSEMLPRQPADGATSTGYSGLWSHLPSSFSYTAGGAGTGVQESMDGTCTPPLSTTTGETMAAVGVESSSSTPTASSASAAFGSMDDEIDMLLRQIQCFGDNGHICDEAVDGIDSCFRAMDHEAVDGSTGSWSSHSTPGVDSVFYHDHVHGYNQC*
PvMYB26	MGRQPCCDKLGVKRGPWTAEEDRKLINFILTNGHCCWRAVPKLAGLLRCGKSCRLRWTNYLRPDLKRGLLTDAEEQVVIDLHAKLGNRWSKIAAKLPGRTDNEIKNHWNTHIKKKLIKMGIDPVTHEPLDRKTTGSSPATTSQSVVTAESTNSDEATKQGLQNDAVRDIPVDGCSPMESSTNTVSTGGSSSSSSHDQDPLVKWLLEEDPPTGDEPWLNFTGSVDVDEFSSIAAAGPELPWDGTTDWLLDYQDFGLGD*
PvMYB27	MGRSPCCEKAHTNKGAWTKEEDDRLVAYIKAHGEGCWRSLPKAAGLLRCGKSCRLRWINYLRPDLKRGNFTEEEDELIIKLHGLLGNKWSLIAGRLPGRTDNEIKNYWNTHIRRKLLSRGIDPVTHRPINDHASNITISFEAAAREDKGSVLRRLEEEEPKAAAAEWGQGKALKCPDLNLELCISPPCQEEAMMMKPVKRESGLCFSCSLGLPKKSADCKCSSFLGLRTAMLDFRSLEMK*
PvMYB28	MHKGQFTSKRGVPFCVCFRLYIHCWAGARRSREDRVGKRKLLERDRVELGERGARSAAMGHHCCSKQKVKRGLWSPEEDEKLVKYVTAHGHSCWSAVPKHAGLQRCGKSCRLRWINYLRPDLKRGTFSEQEERTIIDVHRILGNRWAQIAKHLPGRTDNEVKNFWNSCIKKKLIAQGLDPKTHNLLPASRTLLHGNGANPSNRAQFHSNGAIANDGGAVAATTQPFTISSPTKAAYDTAVTVGPPPEMAPAIYDVRNTAGMLMGHEHDQAAAGAEPIPGYPYTDNGGGVLMSFRDQNAGLQTSMDFMNRSSSSPSMDHAAGMPNGNGFSQAMGTAFVDVTAGMWTTAVESGMCAGIEVTQQQQPLAPQGLVHGEEVVGRPIVMNGAGAAAADKGMDMMD…
PvMYB29	MGRAPCCEKSGLKKGPWTPEEDEKLVAYIKKHGQGNWRTLPKNAGLARCGKSCRLRWTNYLRPDIKRGRFSFEEEETIIQLHSILGNKWSAIAARLPGRTDNEIKNYWNTHIRKRLLRMGIDPVTHAPRLDLLDLSALLQPAAAYYPTQQDLDTLRAFEPLANYPDLLRIASTLLISGSPGTIGDKQQLLPWLLQAQMAQQAAAAMAAQQVVPPPPPQDDHQLMVQQQAACQMPDLVHASPTAVQQLAAADAQEQHRDMCAPACHTMHPPTGFGVDSLDVPEALLQMVQPEHTSNLQQWSSTPATSSSNNNNVVSGVSTPSSSPVARFNHSNSTVTTATTYGGASASINDAAALFDMHFSELLDVSDYM*
PvMYB30	MATGPDLTSSSGAAAAAAVAVPDAAAKKDRHIVSWSAEEDGVLRAQIAHHGTDNWTIIAAQFKDKTARQCRRRWYNYLNSECKKGGWSREEDMLLCEAQKVLGNKWTEIAKVVSGRTDNAVKNRFSTLCKRRAKDEDLYQENGAPCSNTNAKRVLTETGCLTPGAAGSSLSIKQIRSCDSDLKENNVPNLRLSGQEKGSVQDARQPLAIISSNNLDNVNTVKSQNLLVTTTKHLLGPGQHLIPGVKPEGNFLNKDDPKVATLLQQADLLCSLATKIKSDNTSQSMDEAWQQLQNHIEKKEHNEVSENSESGIASLLEELDDLIVDPYESKDEDEQKLREQNGQTDVDNNHCNNSSQTSMEVTSNMAPDEMMEDNCKEDNSLCRNMLSENLGAEIPASRN…
PvMYB31	MVRPPCCDKEGVKKGPWTPEEDLVLVSYIQEHGPGNWRAVPTRTGLMRCSKSCRLRWTNYLRPGIKRGNFTDQEEKLIIHLQALLGNRWAAIASYLPERTDNDIKNYWNTHLKRKLQSGGDGAGKPQAQRPPSSSKGQWERRLQTDINMARRALREALTPLDDFKQPQQQDAAAAVGAAGAAMGGGGGGGGEESPASSSSGASQCSPSAAAAGPYVLTTENISRMLDGWAGRKGRGGGAPGTPGGAESASTGSSDASEVSCGGAAVAPVDVAGRPLFEYETKPTVAAQQMPLSAIESWLFDDDSHFHYVQSASLLDATPMDYPF*
PvMYB32	MARRTSGTKKKLRRGLWSPEEDEKLMDHIAKYGHGCWSSVPKLAGLERCGKSCRLRWINYLRPDLKRGAFSQEEEDLIIHLHSMLGNKWSQIAAQLPGRTDNEVKNFWNSYIKKKLRQRGIDPATHKPLAEAAASSSRTAVFSDAELILSSSAAAGQHSMPPPQAESYVHSRGSGASDGSLQSLSAGYNGNNQTADCLAAAGYLDPDALRCCCGPAGGVPAVVLPSVSSSSTLNSMAGLSPAATTTATELELSPTQQHSCSGANNAHDLQWLELGTSGYGAAASSAVVVDHYGAALDELKWSDYVFDGYGAGQGQCIYSDSKDAVQFVDASALGSSWCLN*
PvMYB33	MAARDHHQRDVVVSSDEESTTEQLRRGPWTVEEDVLLVNYIAAHGEGRWNALARCAGLRRTGKSCRLRWLNYLRPDLRRGNMTAQEQLLILELHSRWGNRWSKIAQHLPGRTDNEIKNYWRTRVQKHARQLNCDVNSQRFKDLMRYIWMPRLIERIGGGSSGDGGVAELMSSSSSCHCAAAASSSSSASTDGTQQQLVPTPLPPPPALASAPYGNDDDTAAAAAMWTWDTAVCQQPPQQHVDCYQPTTTTTCNSWSDESLLGLSAPSGVVYADDMGMGMGMGVPDLGDTTMWGAGADDLWYTQIMGL*
PvMYB34	MASGKAKVAKKAGEDPGPPTAPCEGETSHEPQRQRSLNGRTTGPTRRSTKGNWTPEEDAILSRAVQTYQGKNWKKIAECFPDRTDVQCLHRWQKVLNPELVKGPWSKEEDEIIVQMVNKYGPKKWSTIAQALPGRIGKQCRERWHNHLNPAINKEAWTQEEEITLIHAHRMYGNKWAELTKVLPGRTDNAIKNHWNSSVKKKVDSYISSGLLSQVPCLPMIECPAQCNSLSAMSQQNNRDSGCNESTNTALSCDLQVNLDAHEIEAQDSQSTMRQGACYTSTEVVGSVLPDGHHHVSSSFAQNIDLQMDMNEGPGSSMLVDDQTLCSTSNQDNSMVPFCVAQEMPVSMLSSVSGADQKMHLISDADSLKSELWKDVSLEALISGDAVDADPSSRLNHQP…
PvMYB35	MGRTPCCDRAAVKRGPWSPEEDEALRAYVQRHGSGGNWIAMPKKAGLQRCGKSCRLRWLNYLRPDIRHGGFTDEEDAVIISLYTQLGSKWSLIASQMEGRTDNDVKNYWNTKLKKRLLASSVPRLSRSRPPPVAVVPRPTPPPATTAALTSSPFPPAELAIPTVKTETYTCDDFLAPDPFAAAADGSTSASAASPASNWSADTAGGGGEASFFLLDFCAAGSSQDLGAAGQLQQVPGGYYHHYPLDPSLSLV*
PvMYB36	MGRVHPPCCSEEKKVRKGLWSPEEDERLASHIARFGVSCWSSIPELAGLQRCGKSCRLRWMNYLRPDLKRGRFSQQEEDLIVALHKALGNSWSQIAARLPGRSDNEIKNFWNARMRKKLRQKEAAAAAGSKEPAANRGRTKPAPSVFDPFPSSGGSSCDDSSATGSFVAAATCPAGLADADDRNDAAAAESGPGVTATTMACAADARGSCDDGFFTAMVDDASFLFGDFYLHGDNDGQISFWDAHAFS*
PvMYB37	MARKPIHAGVEGEANKERKGLWSPEEDERLFTQITYHGVSTWSSVAQLAGLRRSGKSCRLRWMNYLRPDLKKEPISKREEEIIISLQRSLGNRWSAIAARMPGRTDNEIKNYWNSRIRKRRNAAGKAGHDGGDSTEPAPAAAGDEEGPTDAAPAPIRSRFPVFGCQLLDGVGSGSGESTQSTTITQQNATDESEAEASVDGESNMLHFLTFDDLDYSADLLVDVPGAMEAWESELCSASSMSSLS*
PvMYB38	MAMASVPAASPTAAPVVAAASARVVCVLRTTIKRRPWTGDEDARLQRLAKEHGFHSWRRVASHLPGRSTKECRDRWRHCLARDVYHRPFTASDDDELVRLYVRHAGCWTDMSRAVYARTSRLLRHRWREIRYTSAVLGKFWRPRPPPNDQDALAGRDGGAAVRSHRLLAS*
PvMYB39	MSQRKGAAMAAVTSSKHEEEAMELRRGPWTLEEDNLLMNYIACHGEGRWNLLARCSGLKRTGKSCRLRWLNYLKPDIKRGNLTPEEQLLILELHSKWGNRWSRIAQHLPGRTDNEIKNYWRTRVQKQARQLRVDANSAVFRDAVRCYWMPRLLEKMAATSSAQAHHGELPLPPPPPLLPSSHIPGMAASSPSPVHGGSQPHDATSSAPAGSGGYGYPVDPSPPSTSTSGSASTPAALPPVPCFSSELSWVDQYGPYASYADLGGAFDDPAALAGSLGLDGLDLGPADDCDAVYSDSTLLDYLNSTCAGGGTMMAAVGGGSGHANSCGGGAAMVGSVYASPPWRATDELYYQAAAWKLGDHHQWGGGI*
PvMYB40	MAHEMAAFFGAAAPPAAAAALAPFHEEQHQEAGEEVYDDVDEGGAAHGHGHGHGGGQGKLCARGHWRPAEDAKLKELVAQYGPQNWNLIAEKLDGRSGKSCRLRWFNQLDPRINRRAFSDEEEERLLAAHRAYGNKWALIARLFPGRTDNAVKNHWHVLMARKQREQSGALRRRKPASSPGPAQPRPPPHFAPVVVLHHHHYGVGGSPAPALLPFHHAPPETAAADTRAHSHSGVESDESASTCTTDLSLGSAGAGANAAPCFYQSTYSNGAGYYDVAPRAAAFAPSARSAFSPPATSRHREARSDDKVAPLPFFDFLGVGAT*
PvMYB41	MACFFGPAPPPAALSLSPFHEEQDQGAVSEEVNCGHGHGSGRGQGKRCARGHWRPAEDAKLKELIAQHGPKNWNLIAEKLHGRSGKSCRLRWFNQLDPRINRRAFTAAEEERLLAARRAYGNKWAFISRLFPGRTDNAVKNHWHVLMARESRTLRRRKPTSSSSSFSSPARPRFAAAVAAHHRDGSAPPLPPNDAAAHALRNSGVAGAVAATRACSGGESDESASTCTTDLSLASVGGAGPGFYQSSYHGYDMVPRAAAPMPAASCADSPARRHRAAASDDGRGKLALRFFDFLGVGAT*
PvMYB42	MAQEMDAFFGFAIPMAFAPFEEENEHAVVTKEAYHIHVKEAEGDVVHGRSGDNVQGKHIVRRRPWHSSEDNKLKELVAQYGPKNWDRIAKMFEGRTGKSCRLRWINHQDPRVNRNPFSKEEEERLLAAHRTYGPKWARIASGLFPGRTDNAVKNHWHVMRARRSREVSDRVASATSRPSSSAPAPAPGVVINHHNYDGGANPQLGSPAAEAVAAAHPHGGGGSSGGGFANSAPAYAAANLSIGGAAPGFYQTGYGMAPRATAPSARSAFSTPSPAPAANKVTLPFFDFLGVGET*
PvMYB43	MGRHSCCYKQKLRKGLWSPEEDEKLMNHITKHGHGCWSTVPKLAGLQRCGKSCRLRWINYLRPDLKRGAFSQEEEDLIIELHAVLGNRWSQIATRLPGRTDNEIKNLWNSSIKKKLRQKGIDPNTHKPLAEVDRSKAAPSISTERTSESSDVDPSSGGALGNLSHLLSETAQSPELLPVLGKHSKENTSLAHLRVPPKELFLDQLVSGHENLPSCPSTGPIPNFPFQQLMCYSNEFANKNGGSSNSFWFNQNESSGSTISTVMPPVSPSTLSTSTGLNRSPDNLHSGGTGIQSTQFYWDTTNPSSSSSRGSSGSNGLGFEMQNSSSLLESSVFPWTDLAPDKNSQVHLEEELKWPDLLHGTFTETPATMQNLSQSLYEDVVKAESQFNMEGLCAAWSQN…
PvMYB44	MDALCRTTSACGWPAAADQLRRGPWTAEEDELLAGHVAAHGEGRWNELARAAGLRRTGKSCRLRWLNYLRPGVRRGGFTPREQLLILDLHSRWGNRWSKIAAQLPGRTDNEVKNYWRTRVQKHAKQLGCDVGSGRFHDVMRNLWMPRLLERIHADESADDVSPCCYSASAPQHAPPPPLPSQSQPAYYYYQHPAAAPVGTCARASSPDASCVTAGSSSSSSSREGEASPASQLRSSDPAMPGTGWPTEQCRNGACSSATSGDMFDESWSELLARANHDDADSAAGLLTDFGFGQTTADSWWSLDDILQQPLY*
PvMYB45	MGRAPCCEKVGLKKGRWTKEEDEALAKYIKEHGEGSWRSLPKNAGLLRCGKSCRLRWINYLRADLKRGNISEEEEEMIIKLHATLGNRWSLIAGHLPGRTDNEIKNYWNSHLSRRATDLGDGVVVDIDLSKLPGGGKRRGGRTSRGIVAAASNAVKEKKAPKGKEKKGSKDKEKPAKTKAAEAEQQELKEAADTAVVSPARSQSQSQCQSQTPTPSEEHSQSQASASGVTSEEDPLALSEEMMSELLGPGSPMMELGLDGGSCRDSDGGGGPAAGDVAHDTGDNDKAIMDWDLMGQLDISTVDDMWDSLVWDCDDVVLREAGHHQQQQQELDHLMSDLFFLDNL*
PvMYB46	MGREAAAAVRPKLRRGLWSPEEDEKLYNHIIRYGVGCWSSVPKLAGLERCGKSCRLRWINYLRPDLKRGSFSQQEEDLIVSLHKILGNRWSQIASQLPGRTDNEIKNFWNSCIKKKLRQRGIDPATHKPLNDDVSANNAEAPKDDCGEQQIPAADEHCFAIARSGTSSDPLAPHSPTVSFDPLSVTNVPAMQSSYGAGAHSFRSDSLCDYGGVDVVSDAATYSAYTGGGDSSSNSNGTWTCSNVVGGHAMPPHMDMFARDAEAAYQFDPAKYSPWQEQQPHGAARLHDTVSGFPAIRSMSRDMPDSCFDLARSALEDEFSVDFL*
PvMYB47	MDSSSGSRDKKSKDSDCGEAKEANRAAQHFVDFTEAEEDLVFRMHRLVGNRWELIAGRIPGRTAAEVEMFWAKKHQEK*
PvMYB48	MCGRAAGDQPAVRKGPWTLEEDLILASYVSQHGEGSWDNLARAAGDRNGKSCRLRWLNYLRPGVRRGGITPAEDAVIRELHARLGKKWSRIAKHLPGRTDNEIKNYWRTRIQPRKPTTTTTQQQPANRAPVTTAAPALATTSEGASSSPSPASHDLRGSSSSDAGEWCMQMQTSHDHYSQYHHKKAVAEAAKGASSRATPASAAGDWWYMRPNPGQESYFSQDAMAAPASSSLTSQDSSTAAGDGHVPPQTMSYTYPYCSEALGSVVDHVEMDALTTAQYFSSGITGSFWNAVNNFWET*
PvMYB49	MATSAAAPAASRLCGGRARDQPAVVVRKGPWTLEEDLILVSYISQNGEGSWDNLARAAGLSRNGKSCRLRWLNYLRPGVRRGSITPGEDTVIRELQARWGNKWSKISKHLPGRTDNEIKNYWRTRIQTKRPAADKTTTTQQRHQPSSVDAAAAGGDYFWWTGTHQPERGPDRQSDDWQKAAAAMEQAATVAVAGASSEGASSSALTTSKDYDSSGAGDWQHAQQTSYPCCSELRPGGTGGHVETVGLDALLTTHFSSSPFSDSFWNVVDNFWETKPVTGAF*
PvMYB50	MGRAPCCDKTSVKRGPWSPEEDELLRSYVQNHGTGGNWIALPHKAGLNRCGKSCRLRWLNYLRPDIKHGGYTEQEDRIICSLYNSIGSRWSIIASKLPGRTDNDVKNYWNTKLKKKALAMHQQQQQQEHSYYSQQQHGSGGRGRRRGAVVSACTPPRAPQQSQCAYMEPSPASASSAVTTASAGGDAACSFGAMYSSPSTMQAPALARYDYDGAAPLPPPPQQQQGSALAEFSHAQVHGAHDGAISGGWAAGGLALDDMFLPELLGVGEFPTGDLFGTGGFAPLLHADRGAPSLQELSACYFPNVQAEMWTAADHVKPPAGLCHSLT*
PvMYB51	MTRKPAAAQQRRRGGEVAPEERTTALKRGAWTPDEDELLARAVARDGEGQWRTLPRRAGLLRCGKSCRLRWMNYLRPDIKRGPIAADEEDLILRLHHLLGNRWSLIAGRLPGRTDNEIKNYWNSHLSKKLMARGIDPRTHLPLAAASAAGSSRSHRDPEAAAAGSASKTTPPALEPSSAAPAPAPPPPAQPSPSSGAGADDGGGSDFAGSMMDLGADGLKGFGDPFCAPAADAALPRGGFDLGSCALVDDDTFSSFLDSLINEGHMAVDFFGDHKSSADGENDHGGARA*
PvMYB52	MGRHAGSGAAVQHKLRKGLWSPEEDEKLYNHIIRYGVGCWSSVPKLAGLQRCGKSCRLRWINYLRPDLKRGSFSQQEEDAIVGLHEILGNRWSQIASHLPGRTDNEIKNFWNSCLKKKLRQRGIDPGTHKPISALDQQPPASQDHNKPLPAAAAGGGLGSPKQHQVFDPFPLTDSFGGGFDAALYGGKQEPDAAPGFVDYSSVLDVSENLGYGESSSNSSNNWNNSALDGGDAPLHWASESKAAPSFAAGGEECLQHNKLLLPCHGQQDQDHGLPNFDFDIARGAVVGEFNLEFF*
PvMYB53	MGHHSCCNKQKVRRGLWSPEEDEKLVKYITTHGHGCWSSVPRQAGLQRCGKSCRLRWINYLRPDLKRGSFSPQEEALIVELHRVLGNRWAQIAKHLPGRTDNEVKNFWNSTIKKKLISQAVGSLHPAADLYYNILDAAGAGAGQGIVAAAGCAPLMSGPDNAPSAQAVSITQSPPSMAHNPAAWAADFGPLQPLFLPGHGGGDLQYAIDGEFVKLCRAAGAYPPPENGNGGGVASQSKAADLVARQEGGGGAAAAFRSLPAFLEPTKGAGALSFAAEPPAMAPVMDFMEAILGSSSTSAASASSVDSFSVNTGMQSQCWIP*
PvMYB54	MGHHSCCNKQKVRRGLWSPEEDEKLVKYITTHGHGCWSSVPRQAGLQRCGKSCRLRWINYLRPDLKRGSFSPQEEALIVELHRVLGNRWAQIAKHLPGRTDNEVKNFWNSTIKKKLISQAVGSLHPDLYYNILDAAGAGAGQGIVAAAGCAPLMSGPDNAPSAQAVSITQSPPSMAHNPAAWAADFGPLQPLFLPGHGGGDLQYAIDGEFVKLCRAAGAYPPPENGNGGGVASQSKAADLVARQEGGGGAAAAFRSLPAFLEPTKGAGALSFAAEPPAMAPVMDFMEAILGSSSTSAASASSVDSFSVNTGMQSQCWIP*
PvMYB55	MLGQLAGSASASSPRYNNVRGRPAGRRDDQSSPVIPLPAPLLSSAGRHSVACTSLTASSGRGGVFRIGEGSSRSRAGRRRATAETQMGRSPCCDKTRVKRGPWSQEEDAILRSFVQRFGNAGNWIALPQKAGLRRCGKSCRLRWLNYLRPELRHGGFTDDEDNLILSLYADMGSKWSVIAARLPGRTDNDVKNYWNTKLKKRYLASTRGGEGSPAAPPQSPPPPPPLNVVVDDDSATDHDSQRSQDDEPPPTTLADLDTTFAIADTGAAGGGGGGGADDTLLLKSEELYAELVGLIEQQSSSLVTTTAAPSSTGEASLTTTTPSSSTANSASGSCTTAWPMDVHVHDDDGTARLSESSISIGGSSMFVDACYDGGVDDAFGSALTACPFQDLLAWSYDD…
PvMYB56	MYRVKSESDCEMMLQDQMDSPVPDDGSGGGGSPQRGGGPPLKKGPWTSAEDAILVDYVKKHGEGNWNAVQKNTGLFRCGKSCRLRWANHLRPNLKKGAFTPEEERLIIQLHAKMGNKWARMAAHLPGRTDNEIKNYWNTRIKRCQRAGLPIYPASVCNQSSNEDQQVSGDFNCGENISNDLLNGNSLYLPDFTSDNFIANPEALPYAPQLSVVSISNLLGQSFASRNCSFMDQVDQPGMPKQSGCVLPALSGTIDGVLSSVDQFSNDSEKLKQALDFDYLNEANASSKSIAPFGVALTGSHALLNGNFSASRPINGPLKMELPSLQDTESDPNSWLKYTVAPAMQPTELVDPYLQSPTATPSVKSECASPRNSGLLEELLHQAQALRSGKNQQPSVRSS…
PvMYB57	MYRVKSESDCEMMLQDQMDSPVPDDGSGGGGSPQRGGGPPLKKGPWTSAEDAILVDYVKKHGEGNWNAVQKNTGLFRCGKSCRLRWANHLRPNLKKGAFTPEEERLIIQLHAKMGNKWARMAAHLPGRTDNEIKNYWNTRIKRCQRAGLPIYPASVCNQSSNEDQQVSGDFNCGENISNDLLNGNSLYLPDFTSDNFIANPEALPYAPQLSVVSISNLLGQSFASRNCSFMDQVDQPGMPKQSGCVLPALSGTIDGVLSSVDQFSNDSEKLKQALDFDYLNEANASSKSIAPFGVALTGSHALLNGNFSASRPINGPLKMELPSLQDTESDPNSWLKYTVAPAMQPTELVDPYLQSPTATPSVKSECASPRNSGLLEELLHQAQALRSGKNQQPSVRSS…
PvMYB58	MGAMAEVVHEGCVENRQPLAASSSSVSDGSSCGGGGRAGTSPPVSSSGNSVSALRRTSGPIRRAKGGWTPEEDETLRKAVEAFKGRNWKKIAEFFHDRTEVQCLHRWQKVLNPELIKGPWTQEEDEKIIDLVSKYGPTKWSIIAKSLPGRIGKQCRERWHNHLNPDIRKDAWTPEEERALINAHRVYGNKWAEIAKALPGRTDNSIKNHWNSSLRKKLDVYGNISVLGAPTLFGHDDLKDKMTPAPPDSHLDLNKIPSIGPKGVLRRAQHSILSPLSQAYNLDSSGFLSLSAPIAQPLTSCKMSSLVDGSAVTLTVQGLESESVRDKGLEIDSFHEKGNEFSSASHSVGEVCAIQLESAPANSTLGPLCYQIPNVEDVAPISTPLRSEHDSAHQTAQHC…
PvMYB59	MAAPETAVSPAPQPPSDPRAVAEAGHSESLSMADETQIPTDAQLHPQQHHPSPPPSVEDEDMATVSGALAGGDGAASAAAAANATMEERVRGPWSPEEDAVLSNLVEKLGARNWTLIARGIPGRSGKSCRLRWCNQLDPQVKRKPFTEEEDRIIMAAHAVHGNKWACIAKLLVGRTDNAIKNHWNSTLKRRYCNDGQCKHGGSVEQSILEVPRAVSEESWPVKDLSTPMDVRDAPVQAVPETSAGTWHIADQYYGTQAVDPPYLSRPAAKIGAFRPYNPGHSEPTQQEMASSVFKFDSALKALTPDSEVFKFVDHTCFAAEVPNKCGHGCCSAHERPRNNSLLGPEFNEFEDRPPILTSSFASLVSEISSIAWMRSGMQSSDASSLLQSVPPT*
PvMYB60	MASDNGSIFINHMLAQPLMVDGEMVSYLASSSNSGARFEHNLEASASMQVVGGQFPGSPVDVSSLIAGIGITPAGFKMPKGALTTASYVTLDSSPLDVAVDPYLQTGSDNKPAPFKGSWTVEEDSILKDMVTQLGEKRWSMIAEHLPGRIGKQCRERWINHLRPDIKQNDLWTEEEDKLLIGAHKYFGNRWTAIARFLPGRSENSIKNHWNATKRSLKAKRRLKKKKCEQVAPGQFTLLEQYIRGLYPGVESTAPAAAASPPPESLPCSGPVDPAAVHAPAPGPKVELNFNFNAASSPAGPPSPQLPGTISLNMPLLPDLNVSCEPQEASSYMGYPMYAPAVSPAPQLHPFLQHPQQSCFTWSPFTQYLTALNTPFAAGPGPSSYYAGGSSSNAAASNG…
PvMYB61	MGRSPCCEKAHTNKGAWTKEEDQRLIAYIKAHGEGCWRSLPKAAGLLRCGKSCRLRWMNYLRPDLKRGNFTDADDELIIKLHALLGNKWSLIAGQLPGRTDNEIKNYWNTHIKRKLLSRGIDPQTHGPLSGGAGSGLTTSSTAAFPSPSPAPPRPARPAIAVPPPNVVFARPAPSEDGHSSSGGSTDAPRCPDLNLDLDLSVGPPCSPAAAASTPTSQQQQQQQQQRTTICLCYHLGVRGGDDACSCKTASPAGFRYLRPLEEGQYI*
PvMYB62	MRKMKTPAIAVPPPPPPSPTTKKGSWSPEEDDLLTRLVEQHGPHRWSLISAAIPGRSGKSCRLRWCNQLSPDVHHRPFTPQEDALILTAHARYGNKWATIARLLPGRTDNSIKNHWNSNLRRCRRRAAAAAAAAAAAAAAASSTSRRQPAVVADEQRQQCIMMRTRSTEDDESPAASRPPAASAAPAAGAEVAAEPSTMPSLSLSLGLPLPEPAEAAAAMAPSKHANHPVSPDGNAQLLAVVRQMVREEVQRQTGHLAYSLMSANAAAWAKGHHRR*
PvMYB63	MGCRSCEKPKMNYRKGLWSPEEDQRLRDYILKHGLGCWSAVPAKAGLQRNGKSCRLRWINYLRPGLKRGMFSQEEEDVVINLQAKLGNKWSQIAMHLPGRTDNEVKNYWNSYLKKRVMQAQGGANPKSPAELTSMSTTDPSMSVQRHQHHHSSGSTTTSHDHDTNIKTNALSAAVPLTQQPFDQQAQQQSKNFVFSDWAPAPESYTVSAHWPASTASSGNVTPSHCGGAFGDQMSGSYGALPPHQDHQSSVAAAAAAAHGAAAGIAGSGYFDLLNMGDIYGGFSSTNDDLLF*
PvMYB64	MGAEAECDRIKGPWSPEEDEALRRLVERHGARNWTAIGRGIPGRSGKSCRLRWCNQLSPQVERRPFTPEEDAAILAAHARLGNRWAAIARLLPGRTDNAVKNHWNSSLKRKLVTATADGETEPERPCKRASPGPGSPTGSDRSDLSHGSGGPAQVFRPVPRAGGFDAISAAAAPDARPPPPVREEDALTSLSLSLSPPGLESQAQLGASGFRHDSARSHFQELSPSRSPSPPSPSAPPSSYPFSGELVAAMQEMIRAEVRNYMSGAGCGPGAVGEACMPQLVEGVMRAAAERVGRVVVTRP*
PvMYB65	MVKHFPGRTNDALKGHWRGSMKSKLESYLASGLLKQVPDLQEDISFPQSSQLDISKDSEVASDRNRISSLLTTNPKLKQEAIELGENDDTSVGKSSDFIYAAPDVHSAKVSEMTMAKSRKSSGARKKLASLSTPVELKSDVPHETTNQCQDMEPENTEGPLCEENVQSFKEGSSLKHPERTRGRWLAEENEILTKMVAKHGLKNWQTIASAIPGRDGKQCRRRWTRSLDPAINKKDWSEQEELKLIRAHQIYGSQWLKMAKHFPGRTNHGLKEHWRGRMKGKVNFYLASGLLEQVPDLQEDLSDPESQSDIPKDSQGSSNRNRPSSILPTRIKSKRDLPELDENADTLEEENSDGMSPKGLNSHSAKVSEKIMAQSKQRARARRKLDFLSTPVELKECT…
PvMYB66	MRRSRDGVPMQRSSGRSTSSSCEIDWIAEERGVLQRPSKHFEPEKPKRTGIQFVHFVEPGRPDNLWWRLVGAECLSYKTCNSTKKRNTWSQEENDILINMVGLHSSKKWSTIAHAIPGRSQNQCRERWTFYLDPAVNNQPWSEQEDMALIRAHHIYGNKWCEMANFFPGRTGKAIKNHWNGRMRRKTNSDLVRGLSEQFPCMPDDPFIIKNKGPSIIKSAQGSPINLQVSVDWLIKSEPEQGLTENGRNASPLKEKGSDSTHGEPSVAHSDNVSEKVDKQIDRSSLHVVTEEKMVLSSSSVDKVSFAAASFPTSLQNEESTNSLGAPFNGGKIGFSPAHDHVSIHDRSGDICSSADLESQELHLANIADLLDMPYCESLMIDRSTWFSK*
PvMYB67	MRRSRDGVPMQRSSGRSTSSSCEIDWIAEERGVLQRPSKHFEPEKPKRTAECLSYKTCNSTKKRNTWSQEENDILINMVGLHSSKKWSTIAHAIPGRSQNQCRERWTFYLDPAVNNQPWSEQEDMALIRAHHIYGNKWCEMANFFPGRTGKAIKNHWNGRMRRKTNSDLVRGLSEQFPCMPDDPFIIKNKGPSIIKSAQGSPINLQVSVDWLIKSEPEQGLTENGRNASPLKEKGSDSTHGEPSVAHSDNVSEKVDKQIDRSSLHVVTEEKMVLSSSSVDKVSFAAASFPTSLQNEESTNSLGAPFNGGKIGFSPAHDHVSIHDRSGDICSSADLESQELHLANIADLLDMPYCESLMIDRSTWFSK*
PvMYB68	MVGLHSSKKWSTIAHAIPGRSQNQCRERWTFYLDPAVNNQPWSEQEDMALIRAHHIYGNKWCEMANFFPGRTGKAIKNHWNGRMRRKTNSDLVRGLSEQFPCMPDDPFIIKNKGPSIIKSAQGSPINLQVSVDWLIKSEPEQGLTENGRNASPLKEKGSDSTHGEPSVAHSDNVSEKVDKQIDRSSLHVVTEEKMVLSSSSVDKVSFAAASFPTSLQNEESTNSLGAPFNGGKIGFSPAHDHVSIHDRSGDICSSADLESQELHLANIADLLDMPYCESLMIDRSTWFSK*
PvMYB69	MGRSPCCEKEAGLKKGPWTPEEDQKLLAFIEQHGHGCWRSLPAKAGLRRCGKSCRLRWTNYLRPDIKRGKFTLQEEQTIIQLHALLGNRWSAIATHLPKRTDNEIKNYWNTHLKKRLAKMGIDPVTHKPCADAASSSAAGAGARYGRAAAHLSHTAQWESARLEAEARLAREAKLRALASPPPPPPAPSCGFESPTSTLSFSDCGALFAAAPPVLTATPSSFPNGDGDGDAFGEQQHRFGDAALLGCAAVDGAGQRFVVASATSTDATSAAADEHHQEDEDRGYWSSILNMVNSSMSSSSSSLTSDAVTDPTMYLTPPAEF*
PvMYB70	MEEAKFGWGREEGGWRKGPWTAQEDKLLVEYVRQHGEGRWNSVAKLTGLKRSGKSCRLRWVNYLRPDLKRGKITPHEESVILELHALWGNRWSTIARSLPGRTDNEIKNYWRTHFKKGKPSKNIERARARFLKQRREMQQNQLLLLQEQQDPQEQQEEQPDRDLDDDGGSSSSREAAPPAVPLAAAAKQHEEELQMLQQDMDDLLFQFCPMAASCTSSSCLLPGGSGASASASASEDGSSGDHQLDDGGATWGWGSLWNLDDVVDDVHGGAWDASFPLLQDQGLAFY*
PvMYB71	MLGRGHGDGAGLKRSGKSCRLRWVNYLRPDLKRGKITPHEESVILELHALWGNRWSTIARSLPGRTDNEIKNYWRTHFKKGKPSKNIERARARFLKQRREMQQNQLLLLQEQQDPQEQQEEQPDRDLDDDGGSSSSREAAPPAVPLAAAAKQHEEELQMLQQDMDDLLFQFCPMAASCTSSSCLLPGGSGASASASASEDGSSGDHQLDDGGATWGWGSLWNLDDVVDDVHGGAWDASFPLLQDQGLAFY*
PvMYB72	MGRAPCCEKMGLKRGPWTPEEDRILVAHVERHGHSNWRALPKQAGLLRCGKSCRLRWINYLRPDIKRGNFTREEEDAIIHLHHMLGNRWSAIAAKLPGRTDNEIKNVWHTHLKKRLEPAKPAGQQAPKRKPKKQQQITEGPTSTVPVSPEQSSLSTSTTTTADYSAASSSLENNADSFTSEEEAYRIDDSFWSETLAMTVDDSSDSGMQTDEGGFFGASSANDDTDFWLNLFMQASDMQNLPQI*
PvMYB73	MGCKACDKPKPNYRKGLWSPEEDQKLRDYIVLHGHGCWSALPAKAGLHRNGKSCRLRWINYLRPGLKHGMFSPEEEETVMSLHATLGNKWSRIARHLPGRTDNEVKNYWNSYLKKRVEGGKEPSTPAAAAASSGADDSEEDSSQCVKPGGGGAAQQADSGSSEPRESSSADSSCLTGPPAAAACRPHAPVALAPKVMFADWLDMDMDMDTDYYIGGGGPGPAVAAPGLDAAGEGDRGRGGQVASQGSVQVDGPSGGVDVSSLHGFGDSGASCWDFQEHFDGIDGHMHTPGFCDLLAMSDYFVLD*
PvMYB74	MGRTPCCDRTRGLKKGPWTPEEDKLLVDYIQANGHGSWRLLPKLAGLNRCGKSCRLRWTNYLRPDIKRGPFTAEEQKSIVQLHAIVGNKWSMIAAQLPGRTDNEIKNYWNTHLKKQLRRMGLGEPPPGPAAGCPAARHMAQWETARLEAEARLSLLAASSSGAIAATTSASSSSTVAGAAEKACNKPADIFLRLWSSDIGDSFRRNRTASRPALPTLPAAPVKRNDDATIIKQEPLALPGPGDDSSAASNETEVAEEAALEEYHMFLDFAGEELGLFHGRHGGFSLFPPLEVLAEASLDTAFK*
PvMYB75	MSPVKCQCVIRSLPPQRLLPAAHIYRPAALPRPVLKCSASSNQPEPMGRGRAPCCARVGLNRGSWTPQEDMRLIAYIQKHGHSNWRALPKQAGLLRCGKSCRLRWINYLRPDLKRGNFTADEEETIIRLHGLLGNKWSKIAACLPGRTDNEIKNVWNTHLKKRVAPRDQKRAGAGTPATDSASSAPASSSTTTTTTNNSSGSSDSGDQCGTSKAPDAIDMSPLQPEDIDVSDMLVDAPAAAAAQPMLSSSSCSSCSLTTCVGGGAEDLIELPVIDIGPEIWSIIDGEGAGAPPGDATAPCTGAAEAAAGEAANDWWLENLEKELGLWDPTEDTQAHPDLLDHIDALDGDPVSTYFQTGPTDAGPELLEIEEPSAVLL*
PvMYB76	MREVSVRLTPAPAGQLPATCARRFPLRAASTNRPAPCLLSKLRLLLAGVEPIPHRLTSVSTRVSTSEARKSNTLVSSLLCPRLHHGESEIVREMGRQPCCEKVGLKKGPWTAEEDQKLVAFLLSHGHCCWRLVPKLAGLLRCGKSCRLRWTNYLRPDLKRGLLSSEEEALVIDLHAQLGNRWSKIAARLPGRTDNEIKNHWNTHIKKKLKKMGIDPVTHRPISPPQPEQDDPPRAREGRRGGDERPPGAAEDYHETPASGQPQGTTTSSLASTVSPSCSSSSASASAVTTPGGGADVAAWLDPIDLFEVDGIMDMDWAGILSGCGDDGADDMSVDLFDHYPGDGFDQQVWL*
PvMYB77	MGRSPCCDENGLKKGPWTTEEDQKLMEYIQKHGHGSWRALPKLAGLNRCGKSCRLRWTNYLRPDIKRGKFTQEEEQTILRLHSAIGNKWSAIAKHLPGRTDNEIKNFWNTHLKKKLIQMGFDPMTHRPRTDFFAALPQLIALANLRQLVEQRPWDDHAARMQAEAVQAAKLQYLQSLLHSAASIATSPSSSSINTIPSDLEQIGLLSPPQMSSLPSPSLLESISGQDIVAGQLLDIQIPSSFFEQPTINEANQNSDLTPMGSVEGENGTPKTMLLSENSLPPLTDFPISNLGDVCSTSSCDGSSIPFPCWPELFDEQFLSEFV*
PvMYB78	MGRAPCCDKASVKKGPWSPEEDAKLKAYIEENGTGGNWIALPQKIGLKRCGKSCRLRWLNYLRPNIKHGDFTEEEEHIICSLYISIGSRWSIIAAQLPGRTDNDIKNYWNTKLKKKLLGKRAPSRRARANQDPYLAAGGGNMCSTSGGGNSCGGAATAAQALSASALERIQLHMRLQGIYGGSFVCTNNHSAAPAPQQWPKLEALLHANKQLLPGSSLPTDAMATTVSVHQPQHLVDQSLGAGGAGEAAVQAEQLSSAAGADYMAPGSFERQKLGFYSPSAEAETAGVEMSSVPMAGGYGGAGFGPHHDELYDFLYSKYGPVGGLAQGGHIPPLPELQCPDGAAVAGADEKFSTWAASCDYGTAAGHHQLQGNSINSSLLHDYVIGGYDQ*
PvMYB79	MGRPPCCDKVGIKKGPWTPEEDIILVSYVQEHGPGNWRAVPINTGLMRCSKSCRLRWTNYLRPGIRRGNFTQHEEGIIVHLQSLLGNRWAAIASYLPQRTDNDIKNYWNTHLKKKLKKHQAIGAIFAPPPPSSDLAAHPSIMPTAAAAAAVGGGDNSMLATDIPHQRPAEVAQLIARRSPFGAATATDGGGGDSSSTSSYASSMDNISRLLDGFMKSSSSSPPQHHDVKPSPAAAINPFLCFDHMSATGGGLLLPADAISDVPPPQQQQVLTTTAPGLHGGGSYHEPAKQQQLSSIENWLFDEEDDADLMDLSDGCCSVPMMF*
PvMYB80	MGRSPCCEQAHTNKGAWTKEEDQRLVAYIKAHGEGCWRSLPKAAGLLRCGKSCRLRWINYLRPDLKRGNFTDDEDDLIVKFHELFGNKWSLIAGRLPGRTDNEIKNYWNTHIKRKLLARGIDPQTHRPLSASSAAAGTAPGQQRQQQQHYLPRQQDADRAEAAAASASASGSPEVEEAACSRSSDDERAAPARSAARRRHLDIDLNLSISLAAYGPHEEEEEEEEARGGAPLQDAAAVCLCLNSLGHRPGVECVCGASRSRQQQQQPPPQWSARSFLQTAAAPCYRAQ*
PvMYB81	MASSSTTNTSDGAKSSSCPRGHWRPGEDEKLKQLVEKYGPQNWNSIAEKLEGRSGKSCRLRWFNQLDPRINKRPFTEEEEERLLNAHRAHGNKWALIARHFPGRTDNAVKNHWHVVMARRSRERSRLLARAATASSSSLPSSAYPFGGGMGMLTTSSLCFGFSKLGGGGGSGSGLSSPPAPPPPTSLFKSFGAATGTSGEGLLRPRYEAARYSYSGKQPAAPLSITFSTPREALGMDIAHHGRHEHRQNDYHASDGDEPMKRKDVPFIDFLGVGVSS*
PvMYB82	MGRPPCCDIGVGVKKGPWTPEEDIVLVSYIQQHGPGNWRSVPENTGLMRCSKSCRLRWTNYLRPGIKRGNFTPHEEGIIIHLQALLGNKWAAIASYLPQRTDNDIKNYWNTHLKKKVKRLQQPAADTFQTHPSNAITSPNYYSPSSSHHSLQGMQQINNSYPNTTCSSAPSINNETASTVSNLFQAWMRPSPAAASANNCKITMQEFQEEQDAAASMVCKDDIVMTGDVNESSALEMVVAPVMAGASAATFSLLEDWLLDDMPGQAMDGLMGISAGCCADPIMF*
PvMYB83	MDRGGGHATGLNRLGKSCRLRWVNYLHPGLKHGRMSPQEESLVIKLHARWGNRWSRIARFLPGRTDNEIKNYWRTHMRKKAQERDMGLLSPSAASPTMAYQSPCLLLADTSPDNGIGRGDTTHNNNACSCLTRTLIRSTHQTVIDGLPMDQILLKEVNTTPAFLGIQEPKDKAFSSSIPYSPPTTEI*
PvMYB84	MNQAADMVLQQQQQPSGYGGGAVACRRAGPMMSAAAATKREPAAAAEEQDHQQQEEVLLRRGPWTVDEDLTLVNYIAQHGEGRWNALARAAGLKRTGKSCRLRWLNYLRPDVKRGDFTADEQLLILDLHSRWGNRWSKIASHLPGRTDNEIKNYWRTRVQKHAKQLNCDVNSRRFKDAMRFLWMPRLAERASASASSASLVAAAAPTTAVVKAAPDDSYDDDYHYHRSPATATASSSSTTGTTTTTSSSLASNDASKLQPAAAGGGDDWAAAADHEFWSTASALQQLTAADHHRGFQDHHGHDDDLISGWVQGFTDASSDDVVSSLWSLDDIWRTMHC*
PvMYB85	MVTVREEVRKGPWTEQEDMQLVCTVRLFGDRRWDFIAQVSGLNRTGKSCRLRWVNYLHPGLKHGRMSPQEERLIIELHSRWGNRWSRIARRLPGRTDNEIKNYWRTHMRKRAQERKMNKSPSSSTSSVTYQSCLLDTDPIIGLGSGNTQNGSCASSALESNQSIMDGYPMDQIWKEIEAPQAPALLGNAEGKEKTCSSIPCPLLSPAFWDYKCPEVFWKMEDEEIRMLAPQFGYGK*
PvMYB86	MGRAPCCDKNNVKKGPWSPEEDAKLKEFIEKHGTGGNWIALPQKAGLRRCGKSCRLRWLNYLRPNIKHGEFTEHEDRVICSMFASIGSRWSIIASQLPGRTDNDIKNYWNTKLKKKLLGSTGSAAPPHRAPRQHHRPLNLLLQHTSPSLPQPSYNSFFSSTASLHDPIIPALTLPPPQDYMLNPGGLTIPNGPSVLHAHGATQPQQFHHPHVVKEESGSMIVFGSDQQSCSSSDGAHSQPHAQFCHGKELSFDGGYFGYSNGSIEHDHSRLLQQLQDHHHQQLAQQETPVEYNYEEIKQLLLSSTTTTGGHGQDGGMEGLGGSQGKVTMM*
PvMYB87	MGRSPCCEKEGLKKGPWTPEEDQKLLAYIEQHGHGCWRSLPAKAGLQRCGKSCRLRWTNYLRPDIKRGKFSLQEEQTIIQLHALLGNRWSAIATHLPKRTDNEIKNYWNTHLKKRLAKMGIDPVTHKPRSDALGGGGGGGGAAGAQQHAKAAAHLSHTAQWESARLEAEARLAREARLRALAASASSAVAAPPPPHPHVPGPGPGPAAAHGLDSPTSTLTFSESAALASVLAARVAMQPMQAYEEACKEQQQPQWGDHVQVDAADAGFAAAGFTGLLLDGTLSQQVMRPATVTRDDHAAEADPGLQETDDEKNYWDSILNLVNASSSATLTASVAAVPTPEASYSSSVSLPASVTVPVTEAYLSSASLTTSAVVPAPPEAYSPAPEF*
PvMYB88	MGRIPCCEKDSVKRGQWTPEEDNKLLSYITQYGTRNWRLIPKNAGLQRCGKSCRLRWTNYLRPDLKHGEFTDAEEQTIIKLHSVVGNRWSVIAAQLPGRTDNDVKNHWNTKLKKKLSGMGIDPVTHKSFSHLMAEIATTLAPPQVAHLAEAALGCFKDEMLHLLTKKRPTDFPSPAVHDMAMAAGAGAGPAPCSFPAPPPQAEDTIERIKLGLSRAIMSEPGSGGAPHDKQQQQQPPWAPADMTDGLAGMYAAYNPAAHGQEEFRYDNGTVPEYVLGGAGAGDADQGTSMWSHQSLYSGSSATEAAARPPPALPEKGNDSVGSSGGDEDGDDVKDAGKGGSDISGLFGSDCVLWDLHDDLTNHMV*
PvMYB89	MGEGPLGGWGRQEVNGWRKGPWTSQEDKLLVEHVRQHGEGRWNSVSKLAGLKRSGKSCRLRWVNYLRPDLKRGKITPQEESIIVQLHALWGNRWSTIARSLPGRTDNEIKNYWRTHFKKGKPSKNIERARARFLKQRREMMQTQQQQQQSLGGQLGGEDQNQDGGGCSSAGTTADVDDRGSAVDGAGLAPTVAAEAGHQHQHHRDLIMHDDAMMEMDLIMCPMSCALLHGPAAGMQGRTGSCCGSTASDEYGSSEEDGATWGSLWNLEGVVVDDAGAAW*
PvMYB90	MGRAPCCEKMGLKKGPWTPEEDKILVAHIQSFGHSNWRALPKQAGLLRCGKSCRLRWINYLRPDIKRGNFSKEEEDAIIRLHEQLGNRWSAIAARLPGRTDNEIKNVWHTHLKKRLEPAMQELHEARASKKQRSAAARRGGARKTADAVPAATTTAPVSPERSASSSSVTESTSMTEQGCNTGTSSPFTSSSEAEEFQMDESFWSETLSMPLDGFDLPTEPSDAFGPATTSSSVGAADDMDYWLRVFMETDGVHQELPQI*
PvMYB91	MGCKACQKPKVQYRKGLWSPDEDGKLRDYILRHGHGCWSSLPAKAGLQRNGKSCRLRWINYLRPGLKHGVFSQQEEETVMSLHATLGNKWSQIARHLPGRTDNEVKNYWNSYLKKRVEGGAQAKCAGAAVPATPAGSDVRGSPDPSDNSQGRASRPVNSDSSEPVESSSAEDSSCLTVTQPAAADAGAAVRPHAPVLPKVMFADWLDMDYGTSLAALGADAGVFDVGGGRSPAQGMSHQGSVQVDGPCGAVDSLPGLGDGGMCWDFDVTADQMDVQGGGFCDLLSMSEFLGIN*
PvMYB92	MGRTPCCDSKGIKKGPWAQDEDKLLLEYVQANGPGNWRMLPKLAGLNRCGKSCRLRWTNYLRPDIKRGPFAPEEHNSILQLHAIVGNKWSMIAAQLPGRTDNEIKNYWNTHMKKQLRQDAQQQQHAGGGEDAAHAQAQAASCPAARHMAQWDTARLEAEARLSLLSSTATTTVTSATDSSSSTALPPDHAAPDIFLRLWNSEVGESFRGSAQQGPAAAAAASVPAPPGGCGGDDSSAASTNDGADDYQAFLDQAVEEFALMHGRLGAFSVFTPADVLAEASCLFSPFE*
PvMYB93	MARAPRSARRRDGGEAVRKGHWTAEEDAVLREHVRAHGPQDWSSIRSKGLLPRTGKSCRLRWVNKLRPDLKTGCKLSAEEKRVVLELQAQFGNKWARIATYLPGRTDNDVKNFWSTRKKRIARLMASPLPGRSRRNSSARAKAPAVSSLESSPPATVVPSLDQVPFEASSSGAHACSAATFMDAQNAALVPNDREGSRLLGFDGELPLVADSYACSSSNAAALPPALPPFDQPPPCPLLDFPGMPEAWSMAPGFAFASAGAMDDLAYHDLLPVTQSAPMTLPFFGTEFAQDGFGVKAEPLDAPDFFGDLPPDMLDSFDQLPPPLSPPATSSGF*
PvMYB94	MGRSPCCCHDTGVKKGPWTEEEDRTLVEHIQRHGGHIGSWRNLPKAAGLNRCGKSCRLRWTNYLRPDIKRGNFTGDEEALIIRLHAELGNKWSTIATHLDGRTDNEIKNYWNTHIRKKLLRMGVDPVTHQRLPPEDILGGALASPGLHEVLLSAAASLGGLNTALMQAQALQLLLQAITGRGAASAGSAGLASASSFNSASSSAAADDAILRGVVPSFGHQDHQMMMNLLSSHANYPPRPADDCNGSIFASSAEHGVVQQLMNASAPVSGHGHHAEPPPTAAAALVSASCPRQEVAAAADRPVQGFADLLSEPIEMPAMCSLEDDLFWKDMLESSTLPL*
PvMYB95	MGKGRAPCCAKVGLNKGSWTPEEDMRLVAYIQKYGHANWRALPKQAGLLRCGKSCRLRWINYLRPDLKRGNFTAEEEETIIKLHGLLGNKWSKIASCLPGRTDNEIKNVWNTHLKKRVSPGGGKHERGAGSKKKKKAAGDEDAASPSPSPSPSSSTTTNCSSGDEQQSNASKGVAGDELDLGELEMYAPDMLLDDPAFDFDMTAVDAVLEPCGPPGASVPTSPGASSSTSPPAPATGVGEDLLVLPEIDIDHDLWSIIDGDGYGGGACTAVAAADSNATEPPNAADATTSCHEAEGKDWWLEDLERELGLWGPVEDYQYPVGPQGLAAHHPDPLPAMVDDPVSCYFQSGPAPAALQEPGYPVAVTCSNQTGL*
PvMYB96	MGHHSCCNQQKVKRGLWSPEEDEKLIRYITTHGYGCWSEVPEKAGLQRCGKSCRLRWINYLRPDIRRGRFTAEEEKLIISLHAIVGNRWAHIASHLPGRTDNEIKNYWNSWIKKKIRKPVSTTGSSVTTTTASPPCSTAASDAAGLGHLQTPFSAAADQHQLDTFISQSLALPPKLGQESPPAPLPPHCPFFMFDTSVSVSPPSSLTSPSAHQLQHPFLTFTAASMDAPAYQLPPLVDSIGIGMGMVAMDCGLVEESRGHDHRHHEGTNGQAAAGMANGGGCCFGQQQQEEEALGQDQWDDESAQHLLMWDDDQELTASNLEAMESTAHSLLFMEPNDHA*
PvMYB97	MSNKEEGKESHMTKEEKGRRKGKKGKDKGHGGDSHRSAHSGDKNRSIEMEQTEVPAEMPEKPCSEHSEGVLSESAVKHKKKKKKDKGVETVSQKEVLDANENVEQTEVLAEMPEKPCSEHAEGVTSESAGKKHRKKKKKDKEVETISQKETLDANGNVEQAVVSDEMPEKPCLEHAEGVMSESAGKKHKKKKKNDKEVETVTQKEILDANENVVQTEVSAEMSGKPCSEHAEGVMTESTVNKHRKKKKKDKEAETISRKETLDANENVGSEHAERNKGQREHDRKLKKRKRKHQDGEIATDGPSCDQIVLGEDKRMKKKECLVTLEEDNKVDMLKMEQRTESKKKRRKDRENVGVDLRHNTPSGEGKNSNKEKKLCEDENDGEEREKENMAKRKDKGRR…
PvMYB98	MGRAPCCDKATVKKGPWSPEEDAMLKNYIEEHGTGGNWIALPHKIGLKRCGKSCRLRWLNYLRPNIKHGDFTPEEDSIICSLYISIGSRWSIIAAQLPGRTDNDVKNYWNTKLKKRLLGRRKDHRQSAAAVAVAETPTDNNMSGDGERALSASAMERIQLCMQLQQNPLAAQHNPVMWPAAGVQSSRASNTHSNTSFNSSSSNVTVAEQGPSSSLNEHLMMNAQLEGAAMDGLASPSSAENSNVMISMEAELEELLYGEGSRGKAGVIDGGVQQGDVDWWSYDDQGKSPAGCWDFTPAETNAVFQDYTSVYDI*
PvMYB99	MGRQPCCDKVGLKKGPWTAEEDQKLVSFILGNAGHCCWRAMPKLAGLLRCGKSCRLRWTNYLRPDLKRGLLSDAEEKTVIDLHAKLGNRWSKIASHLPGRTDNEIKNHWNTHIKKKLKKMGIDPLTHKPLPSTPPPPPPPPPEQQSPPPASCSPESQPLSSSPREPRPPEEINTVPVTATATEASQQQGGDDVSKSPGFCTDEVPMMHPDEIMVPPLSDHPAELPPPYTCAPAAVGVSSTPTMSYDSTSASSSSSLSRDEEAPFPLVDDMQFPLPESVFHFPMGLDDAMAYDFLLQPPLSPSPPPVYDYYYDSFHTSYGFDQQHEAWNKAAELSSSSY*
PvMYB100	MLMICSSSGAACLLVLLYLSFSPSALAFTLQKDTHHTALMGRSPCCEKIGLKKGPWTPEEDQKLLAYIEEHGHGSWRALPAKAGLQRCGKSCRLRWTNYLRPDIKRGKFSLQEEQTIIQLHALLGNRWSAIATHLPKRTDNEIKNYWNTHLKKRLAKMGIDPVTHKSISGTLTGTADNKSAKAAASLSHMAQWESARLEAEARLARESKMRTAAPTPTTLHARPTNLPASAASPCLNMLHAWQGTEIDLESPTSTLTFTGSNSGMLPTPRTNRLDVSESNSAMWHQSDELESEESDWQFFSRHQVLGLDGKEREGDFIGCDEPWFSGMVGVGAGFTGMLLDGSNEHDPSECWGESGNGQTEYSNQALDEEDKNYWNGVLGMVNSELPPQPPPLV*
PvMYB101	MPCSSPAPTWLLRVAAADQASSSSSSKGGGGRVRTAGTTTMDTAAAAAGGGNNNAAGGDHQESSSSGQSRLAARGHWRPAEDAKLRELVALYGPQNWNLIAEKLDGRSGKSCRLRWFNQLDPRISKRPFSDEEEERLMAAHRFYGNKWAMIARLFPGRTDNAVKNHWHVIMARKYREQSTAYRRRKLNQAVQRKLEAAAAAAAMPQAAGPAGDGGGGHHHQLLAAAHDAAAAYGFADPYGFSFRHYCSFPFPPPGAAEDTAPLPPPFCLFPGPGGGVAAAHADGRRLLPWAPSADAASGGGYGDSAPLLLPVQGGGGWLVGGHHHEAQFVLDASGGAAAFDGTATRQGAGAHFEAAAAAAAAAAAPSPAFIDFLGVGAT*
PvMYB102	MGRPPCCEKGGVKKGPWTPEEDLVLVSYVQDHGPGNWRAVPTNTGLMRCSKSCRLRWTNYLRPGIKRGNFTDQEERLIVHLQALLGNRWAAIASYLPERTDNDIKNYWNTHLKKKLGKAAAAAGPGGGGGGGGPAGATDEAKSGRAAAPKGQWERRLQTDIHTARQALREALALDPAAPAPALSSAKPEPAPEPEPLPLPLPPPGPVAGKAAAYASSADNIARLLEGWMRPGGATKAASASRSSASAVSGGEGPSATASHSATARTPEGSTGTSNCKAEDAGPSFSMLESWLLDDGMGIGGHGDADLMAVPLADPCQFF*
PvMYB103	MAAECGEGKQADCKKTPWTAAEDEALRRAVREHGRQNWAAIAGEVAGRGAKSCRLRWFQHLAPGLDSRPFTPEEDVRIVEQQRVHGNRWATIARYLHGRSDNAIKNRWNSALRKMQQRKPAASATEEDADGLAAAPACLDLFPRKARAIGEDAAADRLAAREESDVASIGLKLGLSPRLSDAELALSLGPVRPSSNRGEVASFRPPL*
PvMYB104	MGRSPCCDESGLKKGPWTPEEDEKLLQYIQKNGHGSWRTLPRLAGLNRCGKSCRLRWTNYLRPDIKRGKFSQEEEQTILHLHSVLGNKWSAIATHLPGRTDNEIKNFWNTHLKKRLIQMGFDPMTHRPRTDFFAALPQLIALAALRDQLAAADPAAAQLMQAGAGAGVDVAIQAAKLQYLQCLLRSAATATAPDTEAAALGALCSPQGTAHGSAVPVSTDDGGQLLPCTFPEAPASSTEASQGLSSYGGADVVDVFACHGGGSSLPPLADLSDATNPADGCSATASSSFGGGPSSPLPWPEFFPDDDPFITDFL*
PvMYB105	MRPRGGGGAALRKGPWTAEEDMVLRRHVQEHGPRDWSSIRSNGLLPRTGKSCRLRWVNKLRPDLKTGCKFSAEEERVVLDLQAQFGNKWARIATYLPGRTDNDVKNFWSTRQKRLARLLRAPVPRRKPGKQSCQASSSSSSPSRGHELQHTQENPCMAIIPWSSGNDPPGQAAAMRHAGAGQSSRHRQAQEPCAVALSLALPVPGGAAEFSSSSSAAAPAAARLPFCSDAGAPVSGVDPLVFVDPDDDGARPEPLAVVPPSPFFGPDVGHDYVRAAGSASGVRFDNLSPETLDFFALPLPSVG*
PvMYB106	MAPSATFNDLGHQFFAEREIKKPIFDHASSISHRVGSQLPLLTPKTEASRLIGSDLGLYKAYQMNNGRFVPRKTTSNTSLKKANVVKGQWTPEEDRKLVKLVEQFGLRKWSYIAQMLQGRVGKQCRERWHNHLRPNIKKDIWSDEEDKVLIQAHKEVGNKWAEIAKRLPGRTENSIKNHWNATKRRQFARRWNRTSSKGPKSGTLLQNYIKLESAQAKARHLFLNLDCRCLHLQLSEQTQQR*
PvMYB107	MGRQPCCDKQGVKRGPWTAEEDKKLISFILTHGRCCWRAVPKLAGLLRCGKSCRLRWTNYLRPDLKRGLLSADEEQLVIDLHAKLGNRWSKIAAKLPGRTDNEIKNHWNTHIKKKLVKMGIDPVTHQPLANSKAASSQSTVTDESAKSSDTRDELSLKEGSHREVPRPTDSSEQSSWPESGTNIGSGDDLELLVDWLSGADLSIEAWLNFAGSNNELGNVEGPLPWDGMTDWLLDYQDFGMCSSNSVNDSTIQGSNGSNF*
PvMYB108	MSHPSSASVSLLLTPPRPTNQPDPPPPLTSPLSPYIKEPHRSIPHLVQSNLSSYPPPPSLPNHQESSTDSPSVRPSTPTPSAMGRSPCCEKAHTNRGAWTKEEDDRLVAYIRAHGEGCWRALPRAAGLLRCGKSCRLRWINYLRPDLKRGNFAPDEDRLIVTLHGLLGNRWSLIAARLPGRTDNEIKNHWNTHLRRKLLATGIDPVTHRPIAIKALAAHHDEGPKKPPTSSRFPLPLPGRCPDLDLDLRISPPWCQHDQDHQQQQLDVDVKPQPQPQLVRAKGLCFGCGLTGVQNKDGCNSCGGDARGHPLLGLGLGLRPAMIDFTGLETK*
PvMYB109	MGRPPCCDKVGIKKGPWTPEEDIILVSYVQEHGPGNWRAVPINTGLMRCSKSCRLRWTNYLRPGIRRGNFTPHEEGIIVHLQSLLGNRWAAIASYLPQRTDNDIKNYWNTHLKKKLKKHQAIGAIFAPPPPTTDDLAPPSIITAATTTTAASHVAGAGMLADPLICSKQDGYPPAAAESTAHVIAGGRHSPFTDGDASSSSYASSMDNISKLLNGFMKASPPPPPQQQNDAGKPSASAAEVSSSLLSSFGGRMPGVSLPAFGDTLQQQPALMGHAGYYDEPRRQQQPTTAAPLSPMDRWLFEESAEQVADLMDLSAAEGCCPVPMMF*
PvMYB110	MVSTEKEEGEHSAKKMRKGLWSPDEDERLYSHITNYGVGTWSSVAQLAGLKRSGKSCRLRWLNYLQPDLKREPISKQEGDLIVSLQKLLGNRWSAIAARIPGRTDNEIKNYWNSRIRKKHRQRMRADGGYQSQSPEMGMGQAEEKGAQDSITDGISLDLCGQAMSGGQVGHGATTSHNSNSADHQPSSQLPVFSCKLAHPGVAAQNGEQQPSLAVPFLKSYQVNFAEEEYVDFLMSLSDDLPEI*
PvMYB111	MGRSPCCEKAHTNKGAWTREEDQRLVAYINAHGEGCWRSLPKAAGLQRCGKSCRLRWINYLRPDLKRGNFTAEEDDLIINLHGLLGNKWSLIAGRLPGRTDNEIKNYWNTHIRRKLLARGIDPKTHRPLPVPATAVAAASSSHRQEHLLAAARRSSCSPETSGGACCPSSDDEASAPALHDVDGGIDLNLSISPPRQPPSPSPMTRQQADGTSGEVVADASSEKPLHNKEEEQQSTGSSPYERNKMCLCLNRLGLHGGEGCACGDG*
PvMYB112	MGRSPCCEKAHTNKGAWTKEEDQRLVSYINAHGEGCWRSLPKAAGLQRCGKSCRLRWINYLRPDLKRGNFTAEEDHVIIKLHQILGNKWSLIAARLPGRTDNEIKNYWNTHIKRKLLACGVDPRTHQSLTAATTAAAVPSSHRHDQQQAVLSSCSRDSSSGAGHSSNDDDSKSVSHSHRGGIDLNLSLSPPSQPSSPVAAAAKLLASPH*
PvMYB113	MGRSPCCEKAHTNKGSWTKEEDQRLVAYINAHGSGSWRSLPKAAGLKRCGKSCRLRWINYLRPDLKRGNFTDEEDELIINLHQLLGNKWSLIAARLPGRTDNEIKNYWNTHIKRKLIVCGVDPRTHRPLAAHQPSSSHDSD*
PvMYB114	MGRSPCCEKAHTNKGAWTKEEDERLVAYINAHGEGGWRSLPKAAGLQRCGKSCRLRWINYLRPDLKRGNFTDEEDDLIINLHHLLGNKWSLIAGKLPGRTDNEIKNYWNTHIKRKLLARGVDPKTHRQLAVAAAHQASSSHGNEQQTVVRSSCSPEGSGGAAHSSDDDDSAAVPHGSIDLNLSLNQPSQQPSSPPPSSPSPIS*
PvMYB115	MRIMIKGGVWKNTEDEILKAAVMKYGKNQWARISSLLVRKSAKQCKARWYEWLDPSIKKTEWTREEDEKLLHLAKLMPTQWRTIAPIVGRTPSQCLERYEKLLDAACAKDENYEPNDDPRKLRPGEIDPNPESKPARPDPVDMDEDEKEMLSEARARLANTRGKKAKRKAREKQLEEARRLASLQKRRELKAAGIDTRHRKRKRKGIDYNTEIPFEKRPPPGFYDTVGEDRPLEHVQFPTTIEELEGKRRADIEAQLRKQDIARNKILQRQDAPAAIMQANKLNDPEAVTKRSKLMLPPPQISDHELEEIAKMGNAGDPALSEELGEGSTATRTLLASYSQTPRLGMTPLRTPQRTPAGKGDAIMMEAENLARLRESQTPLLGGDNPDLHPSDFSGVTP…
PvMYB116	MRRPECAAANSGNAGLAAAAKLRKGLWSPEEDERLVAYMLRSGQGSWSDVARNAGLQRCGKSCRLRWINYLRPDLKRGAFSPQEEELIVSLHAILGNRWSQIAARLPGRTDNEIKNFWNSTIKKRLKNSSSASSPAGTDCASPEPNNKVAASCPDLAGLDHPDGGGHHHTMTTTTGLWMVDSSSSCTSSTSSMQSQPQSASAMARSYGGLLPLPDQLRGAADMSPVGFFHGHAAPFKHQVAGALHGGGYYGSTPHHHGIMAMEGGGCFMRGEGLFGVPPPLLEPTSAAQDQDQQCQTTTLMASSGNNPRNNSSNTTTTETSNNESNLTDNNNNTKDTINTISQVNSNNNVASVYWEGAHQQYMTKNAMHGDQWDLEELMKDVSSLPFLDFQVE*
PvMYB117	MKERQRWRPEEDAVLRAYVRQYGPREWHLVSQRMNVALDRDAKSCLERWKNYLRPGIKKGSLTEEEQRLVIRLQAKHGNKWKKIAAEVPGRTAKRLGKWWEVFKEKQQRELRDSRRPPAEPSPDERGRYEWLLENFAEKLVGERPQAAAAQPPPLLMAAPVLPPWLSSNAGPAAVVAQPPPPPRPPSPSVTLSLASAAPGAAPWMPERAAAEAAAAAYGFPSPQHAAAPPPPPSVMGAVVEGQALAELAECCRELEEGQRAWAAHRREAAWRLKRVEQQLEMEREMRRREVWEEFEAKMRTMRLEQAAAAERVEREHREKVAELRRDAQLKEEKMAEQWAAKHARVAKFLEQIGCSRPWSSGNDMN*
PvMYB118	MAASSQRSRCGGAGGAVEQDEDHGEHRQEEEQHELRRGPWTVDEDLTLVNYIADHGEGRWNSLARAAGLKRTGKSCRLRWLNYLRPDVKRGNFTADEQLLILDLHTRWGNRWSKIAQHLPGRTDNEIKNYWRTRVQKHAKQLNCDANSKRFKDAMRYLWMPHLVDTDAHRARLLHATAAAAAHHHHSSSADLHAAALSAAAVLTSSSSADSFATAESYDDGAGAAGLYAGVHAGDMLVVDGAGAGDCWAAAAVQETSQGMWPSPPEDQQQQQHQSAAAARHQQLADGGHHHQFQDAELSGWVQGFSEGIITENFWALEDIWKIQ*
PvMYB119	MDGDAGTQQHVIDGDAFFRFPHSLEIDGQSLAASTSAAESQAMLRACTTPRRRVSKLHASPASSIYTYTSIPTWSKIAQHLPGRTDNEIKNYWRTRVQKHAKQLNCDANSKRFKDAMRYLWMPHLVDTDAHRARLLHATAAAAAHHHHSSSADLHAAALSAAAVLTSSSSADSFATAESYDDGAGAAGLYAGVHAGDMLVVDGAGAGDCWAAAAVQETSQGMWPSPPEDQQQQQHQSAAAARHQQLADGGHHHQFQDAELSGWVQGFSEGIITENFWALEDIWKIQ*
PvMYB120	MVTVREETRKGPWTEQEDLQLVCTVRLFGERRWDFIAKVSGLNRTGKSCRLRWVNYLHPGLKRGRMSPHEERLILELHARWGNRWSRIARRLPGRTDNEIKNYWRTHMRKKAQERKRNLSPSSSSSSLTYQSCYPDTPSTIGVEGQELHGGSGCITSILKGTPPDMDGYPMDQIWMEIEAPEAPTEMGFAGGDENACNNTLATPLPPPTAWEYYPEACWKMDDEIKMAPQFSYTDGVHTCF*
PvMYB121	MDRAGGPATGLNRTGKSCRLRWVNYLHPGLKRGRMSPHEERLILELHARWGNRWSRIARRLPGRTDNEIKNYWRTHMRKKAQERKRNLSPSSSSSSLTYQSCYPDTPSTIGVEGQELHGGSGCITSILKGTPPDMDGYPMDQIWMEIEAPEAPTEMGFAGGDENACNNTLATPLPPPTAWEYYPEACWKMDDEIKMAPQFSYTDGVHTCF*
PvMYB122	MGRSPCCDKTAVKRGPWSEEEDARLRSYIERHGGAVAGGWMALPRRAGLRRCGKSCRLRWLNYLRPGVRHGGFSPEEDSVICALYAAVGSRWSLIAAHLPGRTDNAVKNYWNTRLKKKLALLLASCQNDDRISCGSAAAPQPVIMPPPPLLPPPPPPYSTGLPYGYGGAGVDHNHMHTGGGGGTATGGMFATSSSCEPAAATELDEIFRSMVGTTAAGEHHSDLSRQSATEIETSWYHCQRGESVLHQHLEYY*
PvMYB123	MAAAATTMSMSMSMSMCSSRNKHYKQQAGERSSSGSNKPPPPPAPAMRKGPWTEEEDAQLVWFVRLFGERRWDFLAKVSGLGRTGKSCRLRWVNYLHPGLRRGRITADEERLIVELHAKWGSRWSRIARSLPGRTDNEIKNFWRTRARKQKAAAASASSASSLATTSCSASSGGSGGSPQTPSSGRGAGTTSSSAVTESSSAPRGHDEDAELVDEAHTAAAGQSHPQQECCYTMDDQFWNDDITAAASYVVDGGWGGAGHIATAAPPWSPVWEYCSDYYSLWRIDDDDDYSKKMLDDA*
PvMYB124	MRGKKPIKELKLAVPVQDTPVDKFLTASGTFKDGELRLNQSGLRLISEENGIENQSTNLKVEDVQLSMDDVEMIQIIGKGSGGVVQLVRHKWVGTLYALKGIQMNIQEAVRKQIVQELKINQATQSPHIVMCHQSFYHNGVIYLVLEYMDRGSLADIIKQVKTILEPYLAVLCKQPERISGSSYDYKSDIWSLGLVILECAIGRFPYIPSEGEVWLSFYELLEAIVEQPPPSAPADQFSPEFCSFISCCIQKDLAERMSASELLNHPFVKKFEGKDLDLQTLVESLIDQALLIKSLVLFSAVFRQLVEMSFLGSRSSIMKDDDNDGEQEQMMMGGGGGTEAGMRKGPWTEEEDAQLVRFVRLFGERRWDFLAKVSGLRRTGKSCRLRWVNYLHPGLRRG…
PvMYB125	MVMDMGITVDDLLLREDEVPAAMSPGGGSSSATSAATQAAAAAGGREDEAAEDLRRGPWTVEEDVLLVNHIAAHGEGRWNSLARSAGLRRTGKSCRLRWLNYLRPDVRRGNITAREQLLILDLHSRWGNRWSKIASHLPGRTDNEIKNYWRTRVQKHARQLRCDVNSAHFRDVVRRVWMPRLVERIQAEEAAGNVNDACGAQPAAPAPAPAGAARLPLATATASAPPACQGTTPQSAAHRAEDYCYYYTYSDPAAPPALSPDNASSAPHSSLTTDASSSSHAHHHYSCYATATPTNEGCGGAVAQQCGGGGGGASRPAATDGDVLGGSWSELLETAGRDDDGDSSMSMIGLPDFGWFGDLEDSSLWSLEDLCLYPLC*
PvMYB126	MGRHSCCYKQKLRKGLWSPEEDEKLMNHITKHGHGCWSSVPKLAGLQRCGKSCRLRWINYLRPDLKRGAFSQEEEDHIIELHAVLGNRWSQIAAQLPGRTDNEIKNLWNSCIKKKLRQKGIDPNTHKPLAEADRSGAAPTISAERTSGSSDINPSSAGALGNLSHLLSETAQSSMLMPVHDKNRAETPNLARPKVPAKELFLDQLTAGHESPSTCRPSGQTLYFPFQQPLGYSSESGSGDGANMNSLWFNQNDFSCSTISTVMPPVSPSALSTSMGLNLPPDNPRHAGTGIGSASVDSFYWDGTNPSSSSSTGSRGSNSLGFEPQSTSSILENGVFPWTDIAQEKDVRTHLVEELKWPDLLHGTFEETTTAMQNQSQSLYDDVIKAESQFSMEGICASW…
PvMYB127	MTSEKKMTSKGTEASAPAVPPDGVVSREPQKGRLPNGRTTGPARRSSKGNWTPEEDDILRKAVETYNGKNWKKIAECFPGRTDVQCLHRWQKVLNPELVKGPWSKEEDEIIIEMVNKFGAKKWSTIAQALPGRIGKQCRERWHNHLNPGINKDAWTQEEEIRLIHAHQTYGNKWAELTKFLPGRTDNAIKNHWHSSVKKKVDSYRASGLLAQFQGLTHVEYTTAGLNVDSSSAMTNQISEDSGFNVFREVEDSTELSQSSFAKGSCSLEEQTNVALGSPLHVHESLGQDGFTNADNVASALPEMQQQLSSSDMDQDIHLEEEFSQGMDLDKHLQLEFSQGVDLHLGIDEVPNNIVITDNQVSNEQGQFQDTQNMHCSENDGGSLISYATAPCVPILPSV…
PvMYB128	MLRWHNHLNPGINKDAWTQEEEIRLIHAHQTYGNKWAELTKFLPGRTDNAIKNHWHSSVKKKVDSYRASGLLAQFQGLTHVEYTTAGLNVDSSSAMTNQISEDSGFNVFREVEDSTELSQSSFAKGSCSLEEQTNVALGSPLHVHESLGQDGFTNADNVASALPEMQQQLSSSDMDQDIHLEEEFSQGMDLDKHLQLEFSQGVDLHLGIDEVPNNIVITDNQVSNEQGQFQDTQNMHCSENDGGSLISYATAPCVPILPSVSGCEHITNLMCEVGMKNENCFQSEQWQDISIQPGAYSSEHASNFSPSLYLLQTSEPVTMGGGPLYYQNSVTTLPPSLISSDDASNASDVKFETSHNASCDPGQNSYTSSEDDRNRTSKLMDSVPKSEKKQLVDVEQSC…
PvMYB129	MVVPSGAGGAEGGDGGSAAPGLLAPPSSGGPRVKGSWTPEEDELLRRSVARHGARNWSVISGEVPGRSGKSCRLRWCNQLSPGVERRAFTPEEDALIVAAHAQFGNKWATIARLLHGRTDNSVKNHWNSTLRRQRRAAAAGIGAGVGCSSPIPVPVPVPLAAAVRSSCANAPLRNLLLRDDPVLPCREREEEDEDMLDDDEEEDEDDEDGSSGDSVLVPPPKKRPCLIAAQHPNCHLAVKPPELAKPPAPEPLTSLTLSLPGGGVPETPPAPQSAAPSVTEGAAKMEMKAKLEQDPWFMPVMRRMICEEVQRQMQGRIAAPAACRRGADDDGRAAANGQD*
PvMYB130	MVVPSGAGGAEGGDGGSAAPGLLAPPSSGGPRVKGSWTPEEDELLRRSVARHGARNWSVISGEVPGRSGKSCRLRWCNQLSPGVERRAFTPEEDALIVAAHAQFGNKWATIARLLHGRTDNSVKNHWNSTLRRQRRAAAAGIGAGVGEREEEDEDMLDDDEEEDEDDEDGSSGDSVLVPPPKKRPCLIAAQHPNCHLAVKPPELAKPPAPEPLTSLTLSLPGGGVPETPPAPQSAAPSVTEGAAKMEMKAKLEQDPWFMPVMRRMICEEVQRQMQGRIAAPAACRRGADDDGRAAANGQD*
PvMYB131	MGRSPCCEKAHTNKGAWTKEEDERLVSYIRAHGEGCWRALPKAAGLLRCGKSCRLRWMNYLRPDLKRGNFTDAEDELIIRLHGLLGNKWSLIAAQLPGRTDNEIKNYWNTHIKRKLLARGIDPQTHRPRGDDGAALPRPQPRPVRGPSGGGGAHLDVGLPPAAVGVPVLPPGTSGVPLRRPGHAAGVRVFEAAGPGAAHMMREENSRARARSAAIARQAPGRQFFSFFFFFF*
PvMYB132	MGRSPCCEKAHTNKGAWTKEEDERLVSYIRAHGEGCWRALPKAAGLLRCGKSCRLRWMNYLRPDLKRGNFTDAEDELIIRLHGLLGNKWSLIAAQLPGRTDNEIKNYWNTHIKRKLLARGIDPQTHRPVTGAAAAPAAKPDSSDDGGSSSGASAGTTEPRCPDLNLDLSVGPPAAAAPTSTSDSHPQPSVCLCYRLGRQACRCAGPGTPQGFGYLRPLDQGQHI*
PvMYB133	MAIRIGEGRSLFCKPAARVRTTSSTRIGATHPSLLQELTGALPATDPYICDGNQVDSIYENMPMTIDKPEGQTYAAGGATYVTGQWTSEEDSLVKELVEMLGEKKWSIIAKSLPGRIGKQCRERWFNHVQPDIKVGISIYKLRYRWVMHTIGDRKWRTNLFLHAYQLPKTPWTKEEELMLVGWHRRLGKKWSEIAKRIPGRTENNIKNHWNATLRSLKAKRRSKTIQVALENGDRPAVLEEYMRDELNLNKEGGAPAKAAEAPAPYAGPVGWQTDAPAAPAKAAEPPVPYAGPVGWQADDPAATAAPSPGSNSSDLCWLHILCSGMMPPPMMQEGSYAAPADDGHVVYATYDADANGYARYAHVQPTPGHGYAPFNPAAAGGYYNYNNPLPHPYQFAGQ…
PvMYB134	MENIQSENMPMTIDKPEGQTYAAGGATYVTGQWTSEEDSLVKELVEMLGEKKWSIIAKSLPGRIGKQCRERWFNHVQPDIKKTPWTKEEELMLVGWHRRLGKKWSEIAKRIPGRTENNIKNHWNATLRSLKAKRRSKTIQVALENGDRPAVLEEYMRDELNLNKEGGAPAKAAEAPAPYAGPVGWQTDAPAAPAKAAEPPVPYAGPVGWQADDPAATAAPSPGSNSSDLCWLHILCSGMMPPPMMQEGSYAAPADDGHVVYATYDADANGYARYAHVQPTPGHGYAPFNPAAAGGYYNYNNPLPHPYQFAGQHVHPAAAGGYYYPYHYQEEAGPSHQSDGGAGAGGYWAYGDAGGFGFAASEQTGLPFSANAPAAQNQRGGGI*
PvMYB135	MENIQSENMPMTIDKPEGQTYAAGGATYVTGQWTSEEDSLVKELVEMLGEKKWSIIAKSLPGRIGKQCRERWFNHVQPDIKVGISIYKLRYRWVMHTIGDRKWRTNLFLHAYQLPKTPWTKEEELMLVGWHRRLGKKWSEIAKRIPGRTENNIKNHWNATLRSLKAKRRSKTIQVALENGDRPAVLEEYMRDELNLNKEGGAPAKAAEAPAPYAGPVGWQTDAPAAPAKAAEPPVPYAGPVGWQADDPAATAAPSPGSNSSDLCWLHILCSGMMPPPMMQEGSYAAPADDGHVVYATYDADANGYARYAHVQPTPGHGYAPFNPAAAGGYYNYNNPLPHPYQFAGQHVHPAAAGGYYYPYHYQEEAGPSHQSDGGAGAGGYWAYGDAGGFGFAASEQTG…
PvMYB136	MAIRIGEGRSLFCKPAARVRTTSSTRIGATHPSLLQELTGALPATDPYICDGNQVDSIYENMPMTIDKPEGQTYAAGGATYVTGQWTSEEDSLVKELVEMLGEKKWSIIAKSLPGRIGKQCRERWFNHVQPDIKKTPWTKEEELMLVGWHRRLGKKWSEIAKRIPGRTENNIKNHWNATLRSLKAKRRSKTIQVALENGDRPAVLEEYMRDELNLNKEGGAPAKAAEAPAPYAGPVGWQTDAPAAPAKAAEPPVPYAGPVGWQADDPAATAAPSPGSNSSDLCWLHILCSGMMPPPMMQEGSYAAPADDGHVVYATYDADANGYARYAHVQPTPGHGYAPFNPAAAGGYYNYNNPLPHPYQFAGQHVHPAAAGGYYYPYHYQEEAGPSHQSDGGAGAGG…
PvMYB137	MPMTIDKPEGQTYAAGGATYVTGQWTSEEDSLVKELVEMLGEKKWSIIAKSLPGRIGKQCRERWFNHVQPDIKKTPWTKEEELMLVGWHRRLGKKWSEIAKRIPGRTENNIKNHWNATLRSLKAKRRSKTIQVALENGDRPAVLEEYMRDELNLNKEGGAPAKAAEAPAPYAGPVGWQTDAPAAPAKAAEPPVPYAGPVGWQADDPAATAAPSPGSNSSDLCWLHILCSGMMPPPMMQEGSYAAPADDGHVVYATYDADANGYARYAHVQPTPGHGYAPFNPAAAGGYYNYNNPLPHPYQFAGQHVHPAAAGGYYYPYHYQEEAGPSHQSDGGAGAGGYWAYGDAGGFGFAASEQTGLPFSANAPAAQNQRGGGI*
PvMYB138	MPMTIDKPEGQTYAAGGATYVTGQWTSEEDSLVKELVEMLGEKKWSIIAKSLPGRIGKQCRERWFNHVQPDIKVGISIYKLRYRWVMHTIGDRKWRTNLFLHAYQLPKTPWTKEEELMLVGWHRRLGKKWSEIAKRIPGRTENNIKNHWNATLRSLKAKRRSKTIQVALENGDRPAVLEEYMRDELNLNKEGGAPAKAAEAPAPYAGPVGWQTDAPAAPAKAAEPPVPYAGPVGWQADDPAATAAPSPGSNSSDLCWLHILCSGMMPPPMMQEGSYAAPADDGHVVYATYDADANGYARYAHVQPTPGHGYAPFNPAAAGGYYNYNNPLPHPYQFAGQHVHPAAAGGYYYPYHYQEEAGPSHQSDGGAGAGGYWAYGDAGGFGFAASEQTGLPFSANAP…
PvMYB139	MIAKSLPGKIGKQCRERWFNHVQPDIKKTPWTKEEELMLVGWHRRLGKKWSEIAKRIPGRTENNIKNHWNATLRSLKAKRRSKTIQVALENGDRPAVLKEYMRDELNLNEEGGAPAKAAEAPAPYAGPVSWQADAPAAPAKAAEPLVPYAGPVGWQADDAPAAPPMAADPPVPYAGPVGWQADDPAATAAPTPGSNSSDLCWLHILCSGMMPPPMMQEDPYAAPADDDGHVVYTTYDADANGYARYVHVLLTPGHGYAPFNPAAAGGYYNYNNTLPHPYQFAGQQVHPAAAGGYYYPYHHQEAGPSHQSNGGAGAGGDAAGFGFAASEQAGVPFSANAPAAQNQRGGGI*
PvMYB140	MGDMAAVKVEEHDGSPENWQNLAALSSPPSVLGRSYGGGAWMSPVVPSPSDSIFGRRRTSGPVKRAMGGWTREEDETLQNAVYACKGKNWKKIAESFPDRTAVQCLHRWQKVLNPELIKGPWTQEEDDIIINMVQKYGPKKWSLIARSLDGRIGKQCRERWHNHLDPRINKEAWTAEEERVIADAQRLHGNKWAEIAKLLPGRTDNSIKNHWNSSLRKRLGDYNANSTVPVSVHMARNSSKHANAILPTAGNHIDLNKEPFDLEHTPEITDHSEHTTYLHSCNLENVTSCSHFLSLAAPTAQPENLCEAIKTDYSVVASAIQGLEMGSVHDKGTGRGFVCKEHLKIDLLNVEALKHDRMKNTMMYAGSAKAGGKTANNMCGLSSLNESNTFGSLCYEIP…
PvMYB141	MGRLSCGGGGVQPKLRKGLWSPEEDEKLYNHIMRHGVGCWSSVPKLAGLQRCGKSCRLRWINYLRPDLKRGSFSQQEEDLILALHQILGNRWSQIASHLPGRTDNEIKNFWNSCLKKKLRQRGIDPSTHKPLAGASAAGSGAAALPDARDHDHKPLAGDAAADGAAQKQPAAVFDPFPVADFGFDLGGVAALYGGQYGDGDVCGNGKASSDAGFVADYSSVLDVSENLGYGESSSTSSNWNCAEMSGAVLDSEVLHWASAGAAKPEPYTDSGGYGGGVGGLAADDDGDALEHKFSLPCSHEQSLAHFDFSLEYF*
PvMYB142	MGRAPCCDKSSVKRGPWSPEEDEQLRSYVQRHGIGGNWIALPQKAGLNRCGKSCRLRWLNYLRPDIKHGGYTEQEDRIIWSLYSSIGSRWSIIASKLPGRTDNDVKNYWNTKLKKKAMAAAVGRAGGGNSGAAAAFAVAAPATPPALSPASSSVTSSSGDVRFGALYTTEPPPPQAGQGIVRFGAGAPRADHQLAPVPSAAQLDAGVWTTAAAQLDDDVFLAGLGGGGEQLFPYYGGDFFGGLQLQDRALELSACYFPNMAEMWGAAASDAKPQGLCDTLT*
PvMYB143	MDDGSAGAGMQQAVQPEAAVPRKGPWTAEEDHVLVNYVAAHGEGSWNRLARAAGLNRTGKSCRLRWLNYLRPDVRRGNLTAEEQQLIVSLQARWGNKWSRIAKHLPGRTDNEVKNFWRTRIQVKNKHTNKDDDVGASAIQSIVMEAAGMYSSSSGSSIGTGGVTHGYSYYGVVAHQYQPKQPSRCSADDLVEHHLGGHQAAHGGAAGGTAATDCFLPELLAASGESFWALDDFWSTKSQPYHGNNS*
PvMYB144	MGRSPCCDQDATVKKGPWTPEEDKLLVDYINEHGHGSWRRLPKLAGLNRCGKSCRLRWTNYLRPDIKRGRFTEDEEKLIIHLHSVLGNKWSSIATKLPGRTDNEIKNYWNTHLRKKLLGMGIDPVTHQRRTDLNLLAAATAGIPNLLAAAGFPGGPLASAAAQATTWDINALRLQADAAKYQLLEGLVRALTVTAAPAVAAPPGVDLMALLAAANGGGLGVDHHQQQQAAGASATSAASISRAVAQQYDGLLSLPALTSVTPAVTAGMASAAFAFSAGVINSGYAGDGLSSTELGHSGPSSRSNTTAAMAPPLVAASDECNNNAGGGSRTQTPCEGTPASSPFEGLDSLNLDDEVLNIDSWKDMLEQMSWLNNPNDHHAAAFTGDEQLTKS*
PvMYB145	MGRRACCAKEGVKRGAWTSKEDDTLAAYVKAHGEGKWREVPQKAGLRRCGKSCRLRWLNYLRPNIKRGNISDDEEDLIVRLHKLLGNRWSLIAGRLPGRTDNEIKNYWNSTLGRRAAGGGMAGTPDDTGSAATPPPAAEAAGSCEAGQKGAAAAPPADHHHPDSAGSATGTAVWAPKAVRCTGGLFLFHRNNTPPAGETRTTTGAGGGRGGEGSSDDCSSAASISSFTATGAREPCSSGDCWMDDVRALASFLESDEEWLRCQMPEQLLS*
PvMYB146	MVRPPCCDEKGLKKGPWTPEEDQKLMNYIQKHGHGSWRALPELAGLNRCGKSCRLRWTNYLRPDIKRGKFSQEEEQTILQLHSILGNKWSAISKHLPGRTDNEIKNFWNTHLRKKLIQMGIDPMTHRPRTDFFTALPQLIALANLHQLIEQQPWDGHTSGTQTEAVQAVNLQYMQSLLQSAPSIAPSPTSISSLNSLTSDLDQISLLTPQHQHMLSPTLLESIGGNDLAGQLPHNQTLSTTLFNQPVSNINMSSDNNVSSTERCHAEGENNSQKSMLLYENSLPPLSDMSASNPSNAMSTSKCGDSSTPLPSWSEILLDEELMREFD*
PvMYB147	MGRQPCCDKVGVKKGPWTAEEDQKLVGFLLTHGHCCWRVVPKLAGLLRCGKSCRLRWTNYLRPDLKRGLLSDDEERLVIDLHAQLGNRWSKIAARLPGRTDNEIKNHWNTHIRKKLLRMGIDPVTHLPLQGTTAPPAEQVQQEQEEQPQLQALGGGEAMQEEGGDTPMIQPHEITAPAPPPPTAASNCGSVSSASAGSVSVVSPSCSSSASATAASGVEATEWPEPMYLFGMDGIMDAGWGGLFPGTGCGGGFGADPFDQYPCGGFDQDGDWM*
PvMYB148	MIRGAGLACGGEPSCFVSVRRRTMAKAVKVEDGPALELLPDAEEDAGVEDFLLDDEEEENDGEETESDGDGDGAAAAHGRGEPQLKKGPWTPEEDKRLKEYVEAHGEGNWNQVQRNAGLNRCGKSCRLRWANHLRPDLKKGPFDDKEVELILKLHMKWGNKWAKMALHLPGRTDNEIKNFWNTRLKRQQRAGLPIYPEHLLSQDPDEDMNSHTPDESRGRKRSNESSQEKVLHMGDIMEPMYFKHLDYDKDPVVPATPLKRIPVPPAMNLKRYASTGNLVSVQTPDETGKIFCPTGLNYVFPKSQSVPLDSAIASGYPIFNDNPSVSGTVHRSMKTELPSVQLSNNGFSNGGFQCHSASTTEQQFETFNQSTEPIFSQNAGLLGAVVPNIALNDPTKSE…
PvMYB149	MAKAVKVEDGPALELLPDAEEDAGVEDFLLDDEEEENDGEETESDGDGDGAAAAHGRGEPQLKKGPWTPEEDKRLKEYVEAHGEGNWNQVQRNAGLNRCGKSCRLRWANHLRPDLKKGPFDDKEVELILKLHMKWGNKWAKMALHLPGRTDNEIKNFWNTRLKRQQRAGLPIYPEHLLSQDPDEDMNSHTPDESRGRKRSNESSQEKVLHMGDIMEPMYFKHLDYDKDPVVPATPLKRIPVPPAMNLKRYASTGNLVSVQTPDETGKIFCPTGLNYVFPKSQSVPLDSAIASGYPIFNDNPSVSGTVHRSMKTELPSVQLSNNGFSNGGFQCHSASTTEQQFETFNQSTEPIFSQNAGLLGAVVPNIALNDPTKSERFLEVLVPPFGYNVVSQLSAFGD…
PvMYB150	MGAEAAAAADRDRIRGPWSPEEDEALRRLVDRHGARNWTAIGREIPGRSGKSCRLRWCNQLSPQVERRPFTPEEDAAIVRAHARLGNRWAAIARLLPGRTDNAVKNHWNCSLKRKLAVADSAAAADLDPRPCKRASLSPDTPSGSGSGSGSGSSDLSHGAGSGSGQIYRPVARSGGFEPADCAMSRRAHEAEEEDDPLTSLSLSLPGTEQRFHHDRAHSQFQELPASPPLPSPPPPPAAAPTAYPFSPEFMAAMQELIRAEVQRYMASVGVRAGCGPAGGAELCMPQLVEGVMRAAAERVGRFP*
PvMYB151	MARSGGGVEGAVGGGALKKGPWTQAEDKVLVDHVRRHGEGNWNAVRRETGLQRCGKSCRLRWANHLRPNLRKGPFTPEEERHILRLHGLMGNKWARISSHLPGRTDNEIKNYWNTRLKRRQRAGQPLYPPDIEREIGLLRAQNANPFAVDADGSSGGAASLLLPPPLLHNASNPFALPPAAPSHSPLVNQAYPLLSQMQGMQVFHHQSPSPPPQPVFHHDVGIVSPGLPPLPALAQELPSNQFDTASGGGGGGATAGLLLDSLLLGDDGYLLRHSPNPSMVKAPSMPSLSYRDPGSRLPVHDGDVVVSSHCPAAPGEEDVHLGGATKWNFAFEDARPGKRRTASVMGISDMFSGVAPAGSVPGEWFSSACGGSTAPSPGPSSAVTNEEEFNLEMQQLMS…
PvMYB152	MGRQPCCDKVGVKKGPWTAEEDQKLVGFLLTHGHCCWRVVPKLAGLLRCGKSCRLRWTNYLRPDLKRGLLSDDEERLVIDLHAQLGNRWSKIAARLPGRTDNEIKNHWNTHIRKKLLRMGIDPVTHLPLQGTTAPPAEQVQQEQEEQPQLQELGGGEAMQEEGGDTPMIQPHEITAPAPPPPTAASNCGSVSSASAGSVSVVSPSCSSSASATAASGVEATEWPEPMYLFGMDGIMDAGWGGLFPGTGGGGGFGADPFDQYPGGGFDQDGDWM*
PvMYB153	MEQSSDGMPISQRRCRRANSSINHSSKSDVVVEDMSDIPHETARHCQDAESEKTERSQFSFQDDEVLTQMVNKHGTTNWQTIACAIPGRNANSCMSRWKHILDPAINRGPWSQQEELRLIRAHQIYGNKWCKMVKHFPGRTNDALKGHWRGSMKSKLESYLASGLLKQVPDLQEDISFPQSSQLDISKDSEVASDRNRISSLLTTNPKLKQEAIELGENDDTSVGKSSDFIYAAPDVHSAKVSEMTMAKSRKSSGARKKLASLSTPVELKSDVPHETTNQCQDMEPENTEGPLCEENVQSFEEGNEILTKMVAKHGLKNWQTIASAIPGRDGKQCRRRWTRSLDPAINKKDWSEQEELKLIRAHQIYGSQWLKMAKHFPGRTNHGLKEHWRGRMKGKVN…
PvMYB154	MDRGGGHATGLNRLGKSCRLRWVNYLHPGLKHGRMSPQEESLVIKLHARWGNRWSRIARFLPGRTDNEIKNYWRTHMRKKAQERDMGLLSPSAASPTMPYQSPCLLLADTSPDNGIGRGDTTHNNNACSCLTRTLIRSTHQTVIDGLPMDQILLKEVNTTPAFLGIQEPKDKAFSSSIPYSPPTTEI*
PvMYB155	MRPRGGGGAALRKGPWTAEEDMVLRRHVQEHGPRDWSSIRSNGLLPRTGKSCRLRWVNKLRPDLKTGCKFSAEEERVVLDLQAQFGNKWARISTYLPGRTDNDVKNFWSTRQKRLARLLRAPVPRRKPGKQSCQASSSSSSPSRGHELQHTQENPCMAIIPWSSGNDPPGQAAAMRHAGAGQSSRHRQAQEPCAVALSLALPVPGGAAEFSSSSSAAAPAAARLPFCSDAGAPVSGVDPLVFVDPDDDGARPEPLAVVPPSPFFGPDVGHDYVRAAGSASGVRFDNLSPETLDFFALPLPSVG*
PvMYB156	GRSPCCEKAHQQGRVDQGGGRPAGRVHQGAREGCWRSLPKAAGLLRCGKSCRLRWINYLRPDLKRGNFTEEEDELIIKLHGLLGNKWSLIAGRLPGRTDNEIKNYWNTHIRRKLLSRGIDPVTHRPINDHASNITISFEAAAREDKGSVLRRLEEEEPKAAAAEWGQGKALKCPDLNLELCISPPCQEEAMMMKPVKRESGLCFSCSLGPKKSADCKCSSFLGLRPPCSTSEASR*
PvMYB157	MLGQLAGSASASSPRYNNVRGRPAGRRDDQSSPVIPLPAPLLSSAGRHSVACTSLTASSGRGGVFRIGEGSSRSRAGRRRATAETQMGRSPCCDKTRVKRGPWSQEEDAILRSFVQRFGNAGNWIALPQKAGLRRCGKSCRLRWLNYLRPELRHGGFTDDEDNLILSLYADMGSKWSVIAARLPGRTDNDVKNYWNTKLKKRYLASTRGGEGSPAAPPQSPPPPPPLNVVVDDDSATDHDSQRAQDDEPPPTTLADLDTTFAIADTGGGGGGGGGADDTLLLKSEELYAELVGLIEQQSSSLVTTTAAPSSTGEASLTTTTPSSSTANSASGSCTTAWPMDVHVHDDDGTARLSESSISIGGSSMFVDACYDGGVDDAFGSALTACPFQDLLASSYDDG…
