# Supplementary material for: Genome-Wide Identification and Transcriptomic Analysis of MYB Transcription Factors in Seashore Paspalum Under Salt Stress
Source: Int J Mol Sci. 2026 Jan 21;27(2):1068. doi: 10.3390/ijms27021068 (PMC12842050; doi:10.3390/ijms27021068)
Supplement: Supplementary file 1 [file ijms-27-01068-s001.zip › Supplementary File/File S2.nwk]

((((((((((((((((((((((((((((((((OsMYB104:0.00000000,OsMYB110:0.00000000)0.0330:0.00000000,OsMYB50:0.00000000)0.0040:0.00000000,OsMYB35:0.00000000)0.0010:0.00000000,OsMYB26:0.00000000)0.0000:0.00000000,PvMYB154:0.00000000)0.0000:0.00000000,PvMYB124:0.00000000)0.0000:0.00000000,PvMYB123:0.00000000)0.0000:0.00000000,PvMYB121:0.00000000)0.0000:0.00000000,PvMYB120:0.00000000)0.0000:0.00000000,PvMYB89:0.00000000)0.0000:0.00000000,PvMYB85:0.00000000)0.0000:0.00000000,PvMYB83:0.00000000)0.0000:0.00000000,PvMYB71:0.00000000)0.0000:0.00000000,PvMYB70:0.00000000)0.0080:0.00000000,PvMYB17:0.00000000)0.2890:0.00015291,(OsMYB64:0.00007645,(PvMYB44:0.09724270,PvMYB143:0.09071447)0.1210:0.00007645)0.2560:0.08989626)0.0130:0.00007645,(OsMYB6:0.08838465,(PvMYB12:0.00000000,(PvMYB33:0.00000000,(PvMYB39:0.00000000,(PvMYB118:0.00000000,(PvMYB119:0.00000000,(OsMYB1:0.00000000,(OsMYB39:0.00000000,(OsMYB57:0.00000000,(OsMYB82:0.00000000,(OsMYB103:0.00000000,OsMYB109:0.00000000)0.0440:0.00000000)0.0100:0.00000000)0.0020:0.00000000)0.0010:0.00000000)0.0010:0.00000000)0.0010:0.00000000)0.0010:0.00000000)0.0010:0.00000000)0.0060:0.00000000)0.3490:0.00000000)0.4480:0.09177378)0.0020:0.00007645,(OsMYB20:0.09098941,(PvMYB48:0.00000000,(PvMYB49:0.00000000,OsMYB9:0.00000000)0.1230:0.00000000)0.1790:0.00000000)0.1640:0.09016771)0.0080:0.09245720,(PvMYB84:0.00000000,PvMYB125:0.00000000)0.4070:0.00007645)0.0640:0.10180113,OsMYB73:0.08534693)0.0040:0.00800613,(PvMYB13:0.00000000,(PvMYB14:0.00000000,(PvMYB21:0.00000000,(PvMYB23:0.00000000,(PvMYB46:0.00000000,(PvMYB52:0.00000000,(PvMYB95:0.00000000,(PvMYB96:0.00000000,(PvMYB99:0.00000000,(PvMYB141:0.00000000,(PvMYB151:0.00000000,(OsMYB12:0.00000000,(OsMYB30:0.00000000,(OsMYB38:0.00000000,(OsMYB44:0.00000000,(OsMYB56:0.00000000,(OsMYB62:0.00000000,(OsMYB83:0.00000000,(OsMYB85:0.00000000,OsMYB93:0.00000000)0.0230:0.00000000)0.0000:0.00000000)0.0000:0.00000000)0.0000:0.00000000)0.0000:0.00000000)0.0000:0.00000000)0.0000:0.00000000)0.0000:0.00000000)0.0000:0.00000000)0.0000:0.00000000)0.0000:0.00000000)0.0000:0.00000000)0.0000:0.00000000)0.0000:0.00000000)0.0000:0.00000000)0.0000:0.00000000)0.0000:0.00000000)0.0000:0.00000000)0.1370:0.00000000)0.0050:0.00007645,OsMYB71:0.08569867)0.0000:0.00007645,((PvMYB148:0.00000000,PvMYB149:0.00000000)0.6510:0.09154422,((((((((OsMYB42:0.00000000,OsMYB90:0.00000000)0.0620:0.00000000,OsMYB5:0.00000000)0.0140:0.00000000,PvMYB144:0.00000000)0.0110:0.00000000,PvMYB104:0.00000000)0.0190:0.00000000,PvMYB43:0.00000000)0.2240:0.00000000,(PvMYB69:0.00000000,(PvMYB87:0.00000000,(PvMYB100:0.00000000,(OsMYB25:0.00000000,(OsMYB48:0.00000000,OsMYB86:0.00000000)0.1000:0.00000000)0.0400:0.00000000)0.0190:0.00000000)0.0420:0.00000000)0.6690:0.09544144)0.3010:0.00000000,(OsMYB65:0.02950267,(PvMYB94:0.00000000,OsMYB55:0.00000000)0.6380:0.08705584)0.4910:0.08713534)0.4210:0.08632964,(PvMYB9:0.00000000,(PvMYB27:0.00000000,(PvMYB45:0.00000000,(PvMYB51:0.00000000,(PvMYB61:0.00000000,(PvMYB80:0.00000000,(PvMYB111:0.00000000,(PvMYB114:0.00000000,(PvMYB145:0.00000000,(PvMYB156:0.00000000,(OsMYB7:0.00000000,(OsMYB11:0.00000000,(OsMYB19:0.00000000,(OsMYB43:0.00000000,(OsMYB60:0.00000000,(OsMYB67:0.00000000,(OsMYB97:0.00000000,OsMYB107:0.00000000)0.0160:0.00000000)0.0030:0.00000000)0.0000:0.00000000)0.0000:0.00000000)0.0000:0.00000000)0.0000:0.00000000)0.0000:0.00000000)0.0000:0.00000000)0.0000:0.00000000)0.0000:0.00000000)0.0000:0.00000000)0.0000:0.00000000)0.0000:0.00000000)0.0000:0.00000000)0.0000:0.00000000)0.0020:0.00000000)0.6380:0.08934207)0.0130:0.00007645)0.1330:0.00000000)0.0000:0.00007645,(PvMYB77:0.00000000,(PvMYB146:0.00000000,(OsMYB33:0.00000000,OsMYB68:0.00000000)0.0700:0.00000000)0.0300:0.00000000)0.1450:0.09827052)0.0050:0.08723247,(((((((OsMYB13:0.00000000,OsMYB77:0.00000000)0.0660:0.00000000,PvMYB54:0.00000000)0.0280:0.00000000,PvMYB53:0.00000000)0.0320:0.00000000,PvMYB28:0.00000000)0.2230:0.00007645,(PvMYB73:0.00000000,(PvMYB91:0.00000000,(OsMYB28:0.00000000,OsMYB52:0.00000000)0.0950:0.00000000)0.0480:0.00000000)0.2330:0.08855259)0.0260:0.06825526,(PvMYB63:0.00000000,OsMYB22:0.00000000)0.6550:0.04241810)0.0410:0.08049470,((((OsMYB40:0.00000000,OsMYB81:0.00000000)0.0600:0.00000000,PvMYB32:0.00000000)0.0390:0.00000000,PvMYB11:0.00000000)0.1550:0.04774139,(((((((PvMYB150:0.00000000,OsMYB23:0.00000000)0.1280:0.00000000,PvMYB64:0.00000000)0.1560:0.00000000,OsMYB89:0.09967833)0.0730:0.00000000,OsMYB72:0.08592560)0.0680:0.04457037,(OsMYB21:0.00000000,(OsMYB59:0.08621160,(PvMYB129:0.00000000,PvMYB130:0.00000000)0.6210:0.00007645)0.3560:0.08521616)0.3200:0.08546548)0.0170:0.09395718,PvMYB122:0.04564100)0.0100:0.08826174,(((((((OsMYB49:0.00000000,OsMYB84:0.00000000)0.0610:0.00000000,PvMYB157:0.00000000)0.0140:0.00000000,PvMYB98:0.00000000)0.0030:0.00000000,PvMYB88:0.00000000)0.0040:0.00000000,PvMYB55:0.00000000)0.0070:0.00000000,PvMYB25:0.00000000)0.2090:0.02263311,((((PvMYB105:0.00000000,PvMYB155:0.00000000)0.2460:0.00000000,PvMYB93:0.00000000)0.5280:0.00000000,OsMYB54:0.08393958)0.6610:0.16193535,((PvMYB15:0.00000000,OsMYB37:0.00000000)0.5780:0.08534422,((PvMYB10:0.00007645,OsMYB41:0.08523821)0.3460:0.08493073,((PvMYB35:0.07767016,OsMYB3:0.17858882)0.4100:0.10289122,(PvMYB50:0.00000000,(PvMYB142:0.00000000,(OsMYB10:0.00000000,(OsMYB14:0.00000000,OsMYB63:0.00000000)0.0760:0.00000000)0.0280:0.00000000)0.0270:0.00000000)0.2170:0.00000000)0.0040:0.00000000)0.0530:0.00007645)0.0510:0.04628032)0.0330:0.05233390)0.1440:0.08592816)0.0060:0.00007645)0.0030:0.00007645)0.0030:0.08594731)0.0000:0.01826437,(((((PvMYB36:0.00000000,OsMYB2:0.00000000)0.4970:0.02257905,OsMYB36:0.08752288)0.2960:0.08670991,(PvMYB110:0.07851717,(PvMYB37:0.00105997,OsMYB98:0.08377143)0.3150:0.00965818)0.1130:0.08039802)0.0100:0.02168732,(PvMYB8:0.00000000,(PvMYB72:0.00000000,(PvMYB90:0.00000000,(OsMYB27:0.00000000,OsMYB51:0.00000000)0.0980:0.00000000)0.0380:0.00000000)0.0580:0.00000000)0.3590:0.08740013)0.0000:0.00190907,(PvMYB6:0.00000000,(PvMYB26:0.00000000,(PvMYB29:0.00000000,(PvMYB56:0.00000000,(PvMYB57:0.00000000,(PvMYB74:0.00000000,(PvMYB75:0.00000000,(PvMYB76:0.00000000,(PvMYB92:0.00000000,(PvMYB107:0.00000000,(PvMYB108:0.00000000,(PvMYB112:0.00000000,(PvMYB113:0.00000000,(PvMYB116:0.00000000,(PvMYB126:0.00000000,(PvMYB131:0.00000000,(PvMYB132:0.00000000,(PvMYB147:0.00000000,(PvMYB152:0.00000000,(OsMYB8:0.00000000,(OsMYB15:0.00000000,(OsMYB29:0.00000000,(OsMYB32:0.00000000,(OsMYB53:0.00000000,(OsMYB58:0.00000000,(OsMYB61:0.00000000,(OsMYB69:0.00000000,(OsMYB78:0.00000000,(OsMYB91:0.00000000,(OsMYB96:0.00000000,OsMYB108:0.00000000)0.0100:0.00000000)0.0000:0.00000000)0.0000:0.00000000)0.0000:0.00000000)0.0000:0.00000000)0.0000:0.00000000)0.0000:0.00000000)0.0000:0.00000000)0.0000:0.00000000)0.0000:0.00000000)0.0000:0.00000000)0.0000:0.00000000)0.0000:0.00000000)0.0000:0.00000000)0.0000:0.00000000)0.0000:0.00000000)0.0000:0.00000000)0.0000:0.00000000)0.0000:0.00000000)0.0000:0.00000000)0.0000:0.00000000)0.0000:0.00000000)0.0000:0.00000000)0.0000:0.00000000)0.0000:0.00000000)0.0000:0.00000000)0.0000:0.00000000)0.0000:0.00000000)0.0000:0.00000000)0.0450:0.00000000)0.0040:0.00007645)0.0010:0.00000000,((((((OsMYB46:0.00000000,OsMYB95:0.00000000)0.0590:0.00000000,OsMYB34:0.00000000)0.0100:0.00000000,PvMYB78:0.00000000)0.0090:0.00000000,PvMYB3:0.00000000)0.0180:0.00000000,PvMYB2:0.00000000)0.2520:0.00007645,((PvMYB22:0.00000000,PvMYB86:0.00000000)0.2000:0.00000000,(((((OsMYB88:0.00000000,OsMYB94:0.00000000)0.0990:0.00000000,OsMYB80:0.00000000)0.0460:0.00000000,PvMYB102:0.00000000)0.0350:0.00000000,(PvMYB24:0.00000000,PvMYB31:0.00000000)0.1090:0.00000000)0.6310:0.00007645,(PvMYB79:0.00000000,(PvMYB82:0.00000000,(PvMYB109:0.00000000,(OsMYB100:0.00000000,(OsMYB102:0.00000000,OsMYB105:0.00000000)0.1000:0.00000000)0.0430:0.00000000)0.0320:0.00000000)0.0450:0.00000000)0.6600:0.08155721)0.3840:0.08481774)0.2230:0.08614606)0.2370:0.08544142)0.0010:0.08817077,(PvMYB7:0.00014806,OsMYB99:0.08879973)0.5510:0.10268656)0.0020:0.09278511,(PvMYB62:0.08647499,(PvMYB103:0.17866706,(PvMYB19:0.02386209,OsMYB92:0.06815833)0.3790:0.07422177)0.1500:0.00007645)0.0370:0.00007645)0.0010:0.08579435,(PvMYB66:0.00000000,(PvMYB67:0.00000000,PvMYB68:0.00000000)0.3260:0.00000000)0.9590:0.40204256)0.0000:0.00000000,((((((((((((((OsMYB87:0.00000000,OsMYB101:0.00000000)0.0750:0.00000000,OsMYB45:0.00000000)0.0190:0.00000000,OsMYB4:0.00000000)0.0060:0.00000000,PvMYB101:0.00000000)0.0020:0.00000000,PvMYB81:0.00000000)0.0020:0.00000000,PvMYB41:0.00000000)0.0060:0.00000000,PvMYB4:0.00000000)0.0160:0.00000000,PvMYB40:0.00000000)0.5640:0.00007645,PvMYB42:0.08992516)0.5350:0.16648961,PvMYB16:0.11816612)0.3280:0.10463530,(PvMYB127:0.00000000,PvMYB128:0.00000000)0.5600:0.05460785)0.1910:0.08804367,(PvMYB59:0.00000000,OsMYB17:0.00000000)0.6750:0.10216118)0.0040:0.10756730,(PvMYB34:0.00000000,OsMYB116:0.00000000)0.2640:0.00000000)0.0040:0.00000000,((((((OsMYB113:0.00000000,OsMYB114:0.00000000)0.0730:0.00000000,OsMYB112:0.00000000)0.0280:0.00000000,OsMYB16:0.00000000)0.0120:0.00000000,PvMYB140:0.00000000)0.0160:0.00000000,PvMYB58:0.00000000)0.2430:0.01499123,(((((((PvMYB138:0.00000000,PvMYB139:0.00000000)0.0980:0.00000000,PvMYB137:0.00000000)0.0300:0.00000000,PvMYB136:0.00000000)0.0180:0.00000000,PvMYB135:0.00000000)0.0190:0.00000000,PvMYB134:0.00000000)0.0490:0.00000000,PvMYB133:0.00000000)0.8510:0.18248411,((((OsMYB66:0.00000000,OsMYB106:0.00000000)0.1480:0.00000000,PvMYB106:0.00000000)0.0910:0.00000000,PvMYB1:0.00000000)0.4700:0.00790619,(OsMYB74:0.08989015,(PvMYB60:0.00007645,(OsMYB75:0.02818897,(PvMYB5:0.17437542,OsMYB18:0.01698491)0.2520:0.06589927)0.2410:0.16595585)0.0410:0.08655323)0.2190:0.08984501)0.1000:0.06765418)0.1300:0.08070418)0.0110:0.08757120)0.0010:0.00007645)0.0080:0.21340342,(PvMYB47:0.85213553,((PvMYB18:0.31549833,OsMYB117:0.25694205)0.4540:0.43878538,(((PvMYB65:0.00000000,PvMYB153:0.00000000)0.9650:0.17918388,OsMYB24:0.61199082)0.1630:0.15854465,((PvMYB117:0.00000000,OsMYB111:0.00000000)0.9860:0.70349710,(OsMYB70:0.43038686,((PvMYB20:0.09944235,PvMYB38:0.19316815)0.3560:0.00007645,(OsMYB115:0.09445602,(OsMYB31:0.20113289,OsMYB76:0.00000000)0.4630:0.07632768)0.2970:0.09055513)0.5610:0.16685603)0.4800:0.26243751)0.1680:0.26080874)0.0540:0.27487173)0.0030:0.12757153)0.0050:0.00000000,((PvMYB30:0.00000000,OsMYB79:0.00000000)0.9830:0.01069063,(PvMYB97:0.43807100,(PvMYB115:0.00000000,OsMYB47:0.00000000)0.9990:0.99343797)0.2600:0.59811571)0.0940:0.27475513);
