# Supplementary material for: Genome-Wide Identification and Transcriptomic Analysis of MYB Transcription Factors in Seashore Paspalum Under Salt Stress
Source: Int J Mol Sci. 2026 Jan 21;27(2):1068. doi: 10.3390/ijms27021068 (PMC12842050; doi:10.3390/ijms27021068)
Supplement: Supplementary file 1 [file ijms-27-01068-s001.zip › Supplementary File/File S1.nwk]

(((((((((((((((((((((((((((((((PvMYB119:0.00008039,PvMYB118:0.00008039)0.1500:0.00016077,PvMYB33:0.00016077)0.1100:0.00008039,PvMYB12:0.00016077)0.3300:0.00050835,(PvMYB44:0.20710065,(PvMYB84:0.00008039,PvMYB125:0.00016077)0.5600:0.00008039)0.1900:0.07147757)0.3400:0.06496310,PvMYB39:0.00008039)0.3100:0.12451913,(PvMYB48:0.14963316,(PvMYB49:0.00008039,PvMYB143:0.21653751)0.4000:0.00008039)0.3700:0.11526083)0.2900:0.23827362,((PvMYB83:0.00008039,PvMYB154:0.00008039)0.7400:0.08178705,((PvMYB124:0.00008039,PvMYB123:0.06976491)0.7000:0.06989062,(PvMYB17:0.16296976,(PvMYB89:0.00016077,(PvMYB71:0.00008039,PvMYB70:0.00008039)0.3300:0.00008039)0.9200:0.00008039)0.7700:0.17298146)0.1200:0.00008039)0.1900:0.08062065)0.0300:0.00008039,(PvMYB120:0.00008039,(PvMYB85:0.07619310,PvMYB121:0.00016077)0.1100:0.00016077)0.3500:0.00016077)0.2500:0.18725267,(PvMYB94:0.16420444,PvMYB144:0.02185209)0.4000:0.13635256)0.0100:0.00008039,(((PvMYB152:0.00016077,PvMYB147:0.00016077)0.4700:0.00016077,PvMYB108:0.07000085)0.4100:0.07095219,(PvMYB36:0.23316811,(PvMYB29:0.00016077,(PvMYB37:0.00016077,PvMYB110:0.14656695)0.4500:0.14818864)0.1200:0.07265556)0.0200:0.00008039)0.0600:0.00008039)0.0000:0.00008039,(PvMYB9:0.02283543,(PvMYB51:0.00008039,(PvMYB145:0.09090861,(PvMYB45:0.00008039,(PvMYB14:0.00008039,PvMYB13:0.00016077)0.8800:0.15227760)0.4500:0.08025369)0.2400:0.16096929)0.1400:0.14675215)0.1200:0.16374111)0.0000:0.07159373,((PvMYB92:0.00008039,PvMYB74:0.00008039)0.8100:0.06897745,(((PvMYB3:0.00008039,PvMYB2:0.00008039)0.2400:0.00008039,PvMYB78:0.00008039)0.3700:0.00008039,((((((((PvMYB155:0.00008039,PvMYB105:0.00008039)0.8300:0.07240816,PvMYB93:0.00008039)0.8900:0.39309345,(PvMYB55:0.00008039,PvMYB157:0.00008039)0.7500:0.06147688)0.0600:0.01403771,PvMYB98:0.00008039)0.0100:0.00008039,PvMYB35:0.21376851)0.0900:0.06710304,PvMYB122:0.15196135)0.0000:0.00016077,(PvMYB88:0.00008039,PvMYB25:0.13477656)0.3700:0.06705728)0.0000:0.06758250,(PvMYB86:0.00008039,(((PvMYB50:0.00008039,PvMYB142:0.00008039)0.8000:0.07031753,PvMYB15:0.15238409)0.0800:0.06571164,(PvMYB22:0.03068613,(PvMYB10:0.21936198,(((PvMYB82:0.00008039,PvMYB109:0.00008039)0.1700:0.00008039,PvMYB79:0.00008039)0.6500:0.06825086,(PvMYB31:0.06880376,(PvMYB24:0.00016077,PvMYB102:0.00016077)0.4100:0.00016077)0.5100:0.00016077)0.6600:0.00008039)0.4000:0.16549514)0.0400:0.04062859)0.0000:0.00008039)0.0100:0.06637760)0.0000:0.00016077)0.0400:0.07012624)0.0100:0.07645565)0.0000:0.00024116,((PvMYB113:0.00016077,PvMYB112:0.00016077)0.4100:0.00016077,(((((PvMYB156:0.00008039,PvMYB111:0.00016077)0.3200:0.00008039,PvMYB27:0.00008039)0.6200:0.08005241,(PvMYB61:0.07082955,PvMYB114:0.03293627)0.2800:0.05481241)0.0100:0.00008039,PvMYB80:0.00016077)0.1800:0.07756666,((PvMYB132:0.00008039,PvMYB131:0.00008039)0.4500:0.00016077,((PvMYB149:0.00008039,PvMYB148:0.00008039)0.9300:0.26614738,(PvMYB151:0.06945084,(PvMYB6:0.00016077,(PvMYB57:0.00008039,PvMYB56:0.00008039)0.7800:0.07509187)0.3500:0.00008039)0.1500:0.00008039)0.1600:0.14356621)0.0200:0.07348832)0.0000:0.00008039)0.0300:0.07160248)0.0000:0.00008039,(((PvMYB23:0.00008039,PvMYB21:0.00008039)0.4700:0.00008039,PvMYB99:0.06703085)0.3000:0.06888051,(PvMYB76:0.00008039,(PvMYB26:0.00016077,PvMYB107:0.00016077)0.6600:0.06909201)0.1700:0.00016077)0.1600:0.07049465)0.0000:0.03364548,((PvMYB95:0.06874125,PvMYB75:0.00016077)0.6000:0.07707253,(PvMYB90:0.00016077,(PvMYB8:0.06172994,PvMYB72:0.02873352)0.5400:0.04791779)0.5900:0.07345334)0.5000:0.15558381)0.0000:0.12835524,((PvMYB77:0.00016077,PvMYB146:0.06971962)0.3600:0.06998553,(PvMYB104:0.00008039,(PvMYB87:0.00008039,(PvMYB69:0.00008039,PvMYB100:0.00008039)0.3500:0.00016077)0.7800:0.14061063)0.3300:0.12335551)0.0300:0.02937864)0.0100:0.07474207,((((PvMYB43:0.16048538,PvMYB126:0.00016077)0.3700:0.07541754,PvMYB7:0.22969114)0.0200:0.01463389,PvMYB116:0.14422818)0.0000:0.05487660,((PvMYB32:0.00008039,PvMYB11:0.06688533)0.4000:0.07184719,(((PvMYB91:0.00008039,PvMYB73:0.00008039)0.6900:0.07937603,PvMYB63:0.00008039)0.7000:0.22915698,(PvMYB54:0.00008039,(PvMYB53:0.00008039,PvMYB28:0.00016077)0.3400:0.00008039)0.6900:0.07880327)0.0800:0.00016077)0.1200:0.07121244)0.0000:0.00008039)0.0000:0.06370477,PvMYB46:0.06467541)0.0000:0.00016077,(PvMYB52:0.00016077,PvMYB141:0.00016077)0.4500:0.00008039)0.0000:0.06431275,PvMYB96:0.00008039)0.1400:0.40535417,PvMYB103:0.64669620)0.0100:0.00008039,((PvMYB128:0.00008039,PvMYB127:0.00008039)0.9000:0.07419792,(PvMYB34:0.00016077,(PvMYB58:0.04206426,PvMYB140:0.14600136)0.3000:0.18853579)0.1300:0.08270831)0.0700:0.00008039)0.0000:0.11360199,((PvMYB65:0.00008039,PvMYB153:0.00008039)0.9900:1.24659185,(PvMYB68:0.00016077,(PvMYB67:0.00008039,PvMYB66:0.00008039)0.3600:0.00008039)1.0000:0.29418640)0.3400:0.32123834)0.0000:0.00016077,((PvMYB60:0.00008039,PvMYB5:0.47717236)0.3000:0.13880738,((PvMYB106:0.00008039,PvMYB1:0.00008039)0.9600:0.14710349,(((PvMYB139:0.00016077,PvMYB138:0.00016077)0.1400:0.00008039,PvMYB137:0.00016077)0.0100:0.00016077,(PvMYB136:0.00016077,(PvMYB135:0.00016077,(PvMYB134:0.00016077,PvMYB133:0.00016077)0.1600:0.00016077)0.0100:0.00016077)0.0100:0.00008039)0.9600:0.16778850)0.3500:0.16509025)0.1800:0.30738097)0.0000:0.00008039,(PvMYB16:0.37839318,(PvMYB81:0.07993595,(PvMYB4:0.00008039,(PvMYB42:0.07859395,(PvMYB41:0.07624013,(PvMYB40:0.00016077,PvMYB101:0.00016077)0.6800:0.00008039)0.4600:0.07291414)0.0600:0.00016077)0.3600:0.00008039)0.8700:0.48107356)0.2200:0.33046745)0.0000:0.08021923,PvMYB59:0.13954626)0.0000:0.00008039,(((PvMYB64:0.00008039,PvMYB150:0.07369842)0.5300:0.07508737,PvMYB19:0.07665261)0.2000:0.00008039,(PvMYB62:0.10237862,(PvMYB130:0.00016077,PvMYB129:0.00016077)0.9300:0.21195360)0.3700:0.22966174)0.0400:0.08970204)0.0700:0.10153321,PvMYB30:0.78118468)0.4000:1.11303377,(PvMYB38:0.38078307,PvMYB20:0.00008039)0.9000:3.09096427)0.1400:0.52779251,(PvMYB97:2.12528175,(PvMYB47:1.53387651,PvMYB117:2.12320317)0.3100:1.51324739)0.0700:0.00008039)0.1400:0.63511204,PvMYB18:1.56616064,PvMYB115:5.04354723);
