# Supplementary material for: Genome-Wide Identification and Transcriptomic Analysis of MYB Transcription Factors in Seashore Paspalum Under Salt Stress
Source: Int J Mol Sci. 2026 Jan 21;27(2):1068. doi: 10.3390/ijms27021068 (PMC12842050; doi:10.3390/ijms27021068)
Supplement: Supplementary file 1 [file ijms-27-01068-s001.zip › Supplementary File/Supplementary Table S4.xlsx]

## Sheet: PPI
Table S5. Predicted PPI network of PvMYBs
#node1	node2	node1 string id	node2 string id	neighborhood on chromosome	gene fusion	phylogenetic cooccurrence	homology	coexpression	experimentally determined interaction	database annotated	automated textmining	combined score
BHLH12	PvMYB47	3702.Q8W2F1	3702.B3H4X8	0	0	0	0	0	0	0	0.758	0.758
BHLH12	GL2	3702.Q8W2F1	3702.P46607	0	0	0	0	0.139	0	0	0.793	0.814
BHLH12	ZFP8	3702.Q8W2F1	3702.P93751	0	0	0	0	0	0	0	0.597	0.597
BHLH12	GIS2	3702.Q8W2F1	3702.Q9FG05	0	0	0	0	0	0	0	0.6	0.6
BHLH12	TOZ	3702.Q8W2F1	3702.Q9LFE2	0	0	0	0	0.072	0	0	0.758	0.765
BHLH12	TTG1	3702.Q8W2F1	3702.Q9XGN1	0	0	0	0	0	0.45	0	0.965	0.98
GL2	PvMYB47	3702.P46607	3702.B3H4X8	0	0	0	0	0	0	0	0.897	0.897
GL2	T6B20.26	3702.P46607	3702.O23687	0	0	0	0	0	0	0	0.54	0.54
GL2	ZFP8	3702.P46607	3702.P93751	0	0	0	0	0	0	0	0.791	0.791
GL2	TOZ	3702.P46607	3702.Q9LFE2	0	0	0	0	0	0	0	0.852	0.852
GL2	TTG1	3702.P46607	3702.Q9XGN1	0	0	0	0	0	0	0	0.953	0.953
GL2	GL3	3702.P46607	3702.Q9FN69	0	0	0	0	0	0	0	0.958	0.958
GL3	PvMYB47	3702.Q9FN69	3702.B3H4X8	0	0	0	0	0	0.23	0	0.891	0.912
GL3	T6B20.26	3702.Q9FN69	3702.O23687	0	0	0	0	0	0	0	0.431	0.431
GL3	ZFP8	3702.Q9FN69	3702.P93751	0	0	0	0	0	0	0	0.796	0.796
GL3	TOZ	3702.Q9FN69	3702.Q9LFE2	0	0	0	0	0.072	0	0	0.935	0.937
GL3	TTG1	3702.Q9FN69	3702.Q9XGN1	0	0	0	0	0	0.829	0	0.999	0.999
PvMYB47	TOZ	3702.B3H4X8	3702.Q9LFE2	0	0	0	0	0	0	0	0.79	0.79
PvMYB47	TTG1	3702.B3H4X8	3702.Q9XGN1	0	0	0	0	0	0	0	0.794	0.794
PvMYB47	ZFP8	3702.B3H4X8	3702.P93751	0	0	0	0	0.11	0	0	0.792	0.806
TTG1	ZFP8	3702.Q9XGN1	3702.P93751	0	0	0	0	0	0	0	0.674	0.674
AGL56	UMAMIT23	3702.Q9C963	3702.F4HVM3	0	0	0	0	0	0	0	0.898	0.898
AGL56	PvMYB85	3702.Q9C963	3702.Q4JL84	0	0	0	0	0	0	0	0.58	0.58
PvMYB85	UMAMIT23	3702.Q4JL84	3702.F4HVM3	0	0	0	0	0	0	0	0.54	0.54
PvMYB85	PP2-A10	3702.Q4JL84	3702.F4I2R3	0	0	0	0	0	0	0	0.541	0.541
PvMYB85	RAP2-10	3702.Q4JL84	3702.Q9SW63	0	0	0	0	0	0	0	0.544	0.544
PvMYB85	T2P11.11	3702.Q4JL84	3702.Q9ZVG6	0	0	0	0	0.065	0	0	0.68	0.688
PvMYB85	NPF7.3	3702.Q4JL84	3702.Q9LQL2	0	0	0	0	0.144	0	0	0.717	0.747
AGL56	UMAMIT23	3702.Q9C963	3702.F4HVM3	0	0	0	0	0	0	0	0.898	0.898
AGL56	PvMYB123	3702.Q9C963	3702.Q9LX82	0	0	0	0	0	0	0	0.598	0.598
BZIP8	PvMYB123	3702.Q9CA46	3702.Q9LX82	0	0	0	0	0	0	0	0.434	0.434
DREB1F	PvMYB123	3702.Q9LN86	3702.Q9LX82	0	0	0	0	0.051	0	0	0.498	0.503
PvMYB123	UMAMIT23	3702.Q9LX82	3702.F4HVM3	0	0	0	0	0	0	0	0.54	0.54
PvMYB123	PRA1B4	3702.Q9LX82	3702.O80915	0	0	0	0	0	0	0	0.431	0.431
PvMYB123	RLP50	3702.Q9LX82	3702.Q93YT3	0	0	0	0	0	0	0	0.485	0.485
PvMYB123	T10O8.10	3702.Q9LX82	3702.Q9M042	0	0	0	0	0.129	0	0	0.4	0.455
PvMYB123	T21F11.5	3702.Q9LX82	3702.Q9M8M9	0	0	0	0	0	0.134	0	0.597	0.636
CZF1	PvMYB150	3702.Q9XEE6	3702.O23160	0	0	0	0	0.288	0	0	0.318	0.493
CZF1	ZAT10	3702.Q9XEE6	3702.Q96289	0	0	0	0	0.503	0	0	0.792	0.892
PvMYB150	PYL7	3702.O23160	3702.Q1ECF1	0	0	0	0	0	0	0	0.484	0.483
PvMYB150	PYL9	3702.O23160	3702.Q84MC7	0	0	0	0	0	0.23	0	0.409	0.525
PvMYB150	T6A23.20	3702.O23160	3702.Q9ZVI2	0	0	0	0	0	0	0	0.54	0.54
PvMYB150	ZAT10	3702.O23160	3702.Q96289	0	0	0	0	0.227	0	0	0.483	0.583
PvMYB150	PYL8	3702.O23160	3702.Q9FGM1	0	0	0	0	0	0.433	0	0.716	0.832
