# Supplementary material for: Genome-Wide Identification and Transcriptomic Analysis of MYB Transcription Factors in Seashore Paspalum Under Salt Stress
Source: Int J Mol Sci. 2026 Jan 21;27(2):1068. doi: 10.3390/ijms27021068 (PMC12842050; doi:10.3390/ijms27021068)
Supplement: Supplementary file 1 [file ijms-27-01068-s001.zip › Supplementary File/Supplementary Table S2.xlsx]

## Sheet: Sheet1
Table S2. physical and chemical properties of PvMYB gene family members and prediction of subcellular localization
Number	Gene Name	GeneID	Number of amino acids	Molecular weight	Theoretical pI	Instability index	Aliphatic index	Gravy	Subcellular localization
1	PvMYB1	Pavag01G049900.1	386	42674.3	5.82	48.24	74.84	-0.529	Nucleus
2	PvMYB2	Pavag01G059500.1	284	31447.8	8.46	61.47	68.73	-0.576	Nucleus
3	PvMYB3	Pavag01G066300.1	322	35637.7	8.34	60.98	73.91	-0.509	Nucleus
4	PvMYB4	Pavag01G101100.1	235	26900.8	7.71	57.76	62.34	-0.905	Nucleus
5	PvMYB5	Pavag01G146100.1	425	45559.6	6.57	52.82	69.93	-0.396	Nucleus
6	PvMYB6	Pavag01G166800.1	466	49450.2	5.55	60.31	68.39	-0.533	Nucleus
7	PvMYB7	Pavag01G186800.1	189	20516.5	5.33	64.83	75.93	-0.246	Nucleus
8	PvMYB8	Pavag01G203500.1	290	31591.3	6.13	57.65	66.48	-0.62	Nucleus
9	PvMYB9	Pavag01G326200.1	273	29328.2	8.19	41.75	76.19	-0.46	Nucleus
10	PvMYB10	Pavag01G339200.1	299	31560.4	6.54	54.46	74.21	-0.423	Nucleus
11	PvMYB11	Pavag01G342300.1	307	33159.4	6.05	57.36	72.93	-0.364	Nucleus
12	PvMYB12	Pavag01G373200.1	420	46277	6.06	62.53	82.79	-0.392	Nucleus
13	PvMYB13	Pavag01G381400.1	325	34767.4	5.34	53.64	68.31	-0.601	Nucleus
14	PvMYB14	Pavag01G381400.2	319	34040.6	5.25	52.66	66.83	-0.624	Nucleus
15	PvMYB15	Pavag01G386900.1	283	30344.9	5.98	37.56	73.92	-0.46	Nucleus
16	PvMYB16	Pavag01G425800.1	238	26467.8	5.12	48.95	75.92	-0.559	Nucleus
17	PvMYB17	Pavag01G485000.1	248	28368.9	6.95	80.98	70.04	-0.848	Nucleus
18	PvMYB18	Pavag02G030500.2	935	104627	9.38	58.74	71.58	-0.752	Nucleus
19	PvMYB19	Pavag02G095800.1	357	38283.4	9.67	81.1	62.66	-0.606	Nucleus
20	PvMYB20	Pavag02G166000.1	215	24848.8	9.41	59.35	64.47	-0.894	Nucleus
21	PvMYB21	Pavag02G177600.1	269	29950.7	5.04	57.85	75.43	-0.525	Nucleus
22	PvMYB22	Pavag02G177700.1	282	31399.5	5.15	60.61	70.92	-0.507	Nucleus
23	PvMYB23	Pavag02G177800.1	304	33570.5	4.92	63.45	64.84	-0.626	Nucleus
24	PvMYB24	Pavag02G182200.1	320	33785.8	8.17	43.57	62.97	-0.553	Nucleus
25	PvMYB25	Pavag02G190000.1	355	38463.8	6.35	63.63	60.56	-0.517	Nucleus
26	PvMYB26	Pavag02G253400.1	257	28311.7	5.42	43.36	73.23	-0.617	Nucleus
27	PvMYB27	Pavag02G257100.1	240	27066.3	8.98	51.74	77.75	-0.552	Nucleus
28	PvMYB28	Pavag02G283900.1	441	47499.8	8.51	44.71	64.47	-0.403	Nucleus
29	PvMYB29	Pavag02G313600.2	369	40461.8	6.3	56.84	77.86	-0.403	Nucleus
30	PvMYB30	Pavag02G359400.1	656	72122	4.71	57.53	71.13	-0.671	Nucleus
31	PvMYB31	Pavag02G360200.1	324	34502.5	6.96	57.72	61.88	-0.568	Nucleus
32	PvMYB32	Pavag02G363800.1	340	36187.3	6.36	49.99	72.47	-0.366	Nucleus
33	PvMYB33	Pavag02G395200.1	307	33880.9	5.75	54.76	68.08	-0.518	Nucleus
34	PvMYB34	Pavag03G007000.1	933	102611	5.28	58.16	65.97	-0.651	Nucleus
35	PvMYB35	Pavag03G032700.1	252	27008.4	8.19	57.07	68.29	-0.382	Nucleus
36	PvMYB36	Pavag03G051000.1	248	26756.8	6.52	56.33	56.9	-0.486	Nucleus
37	PvMYB37	Pavag03G051200.1	245	26775.6	5.17	66.31	65.84	-0.663	Nucleus
38	PvMYB38	Pavag03G059900.1	170	19375.1	11.16	63.78	70.71	-0.583	Nucleus
39	PvMYB39	Pavag03G079800.1	367	39156.8	6.3	56.99	67.68	-0.423	Nucleus
40	PvMYB40	Pavag03G117700.1	323	34647.4	7.38	57.89	58.3	-0.58	Nucleus
41	PvMYB41	Pavag03G117900.1	299	31998.8	10.03	63.24	57.73	-0.544	Nucleus
42	PvMYB42	Pavag03G118100.1	294	31655.3	9.45	62.44	56.6	-0.567	Nucleus
43	PvMYB43	Pavag03G125300.1	427	47339.8	6.17	61.45	69.65	-0.654	Nucleus
44	PvMYB44	Pavag03G130500.1	312	34129.8	6.31	68.36	59.62	-0.627	Nucleus
45	PvMYB45	Pavag03G133300.1	344	37532.9	5.34	56.79	68.98	-0.768	Nucleus
46	PvMYB46	Pavag03G167100.1	324	35573.5	5.81	56.68	63.02	-0.569	Nucleus
47	PvMYB47	Pavag03G197900.1	78	8923.95	6.28	37.74	51.41	-0.945	Nucleus
48	PvMYB48	Pavag03G206800.1	299	32506.8	8.31	52.09	52.41	-0.702	Nucleus
49	PvMYB49	Pavag03G206900.1	281	30571.7	8.67	44.11	58.11	-0.667	Nucleus
50	PvMYB50	Pavag03G235600.1	327	35095.3	8.02	62.99	61.35	-0.514	Nucleus
51	PvMYB51	Pavag03G243200.1	289	30501	6.45	51.87	65.12	-0.564	Nucleus
52	PvMYB52	Pavag03G247400.1	295	32110.7	6.17	63.33	68.54	-0.609	Nucleus
53	PvMYB53	Pavag03G251900.1	321	33687.1	8.39	56.55	72.83	-0.211	Nucleus
54	PvMYB54	Pavag03G251900.2	319	33545	8.39	56.27	72.66	-0.223	Nucleus
55	PvMYB55	Pavag03G259900.1	415	43876.3	5.18	69.08	66.17	-0.499	Nucleus
56	PvMYB56	Pavag03G312400.1	559	60789.8	5.02	53.13	66.53	-0.504	Nucleus
57	PvMYB57	Pavag03G312400.2	553	60095	5.06	53.63	66.18	-0.519	Nucleus
58	PvMYB58	Pavag03G331700.1	555	60028.3	8.43	54.54	72.43	-0.54	Nucleus
59	PvMYB59	Pavag03G337600.1	393	42474.4	5.48	55.39	65.39	-0.502	Nucleus
60	PvMYB60	Pavag03G341200.1	459	49009	5.89	59.2	66.23	-0.364	Nucleus
61	PvMYB61	Pavag03G352500.1	267	28774.6	9.07	62.78	67.75	-0.574	Nucleus
62	PvMYB62	Pavag03G421300.1	276	29624.6	10.35	73.57	68.55	-0.526	Nucleus
63	PvMYB63	Pavag04G010600.1	292	31795.3	8.53	56.21	57.26	-0.64	Nucleus
64	PvMYB64	Pavag04G066400.1	301	31966.9	9.05	73.82	63.36	-0.562	Nucleus
65	PvMYB65	Pavag04G116500.1	493	55197.8	6.24	55.18	65.52	-0.886	Nucleus
66	PvMYB66	Pavag04G116600.1	389	43764	6.92	57.81	65.42	-0.708	Nucleus
67	PvMYB67	Pavag04G116600.2	367	41159	6.9	60.6	63.79	-0.745	Nucleus
68	PvMYB68	Pavag04G116600.4	290	32218	6.18	52.1	68.62	-0.607	Nucleus
69	PvMYB69	Pavag04G174400.1	321	34471.6	7.15	52.93	63.18	-0.487	Nucleus
70	PvMYB70	Pavag04G198900.1	287	32246.8	5.37	66.9	65.02	-0.844	Nucleus
71	PvMYB71	Pavag04G198900.2	250	27712.7	5.28	68.59	67.24	-0.779	Nucleus
72	PvMYB72	Pavag04G202200.1	244	27385.5	6.25	55.02	60.08	-0.804	Nucleus
73	PvMYB73	Pavag04G209700.1	304	32182.6	5.33	57.29	55.95	-0.569	Nucleus
74	PvMYB74	Pavag04G209900.1	303	32937.4	8.5	48.21	75.25	-0.436	Nucleus
75	PvMYB75	Pavag04G230900.1	377	40029.9	4.98	55.28	76.76	-0.386	Nucleus
76	PvMYB76	Pavag04G267600.1	315	38249.5	8	49.43	77.58	-0.464	Nucleus
77	PvMYB77	Pavag04G283100.1	323	35925.8	5.78	50	79.2	-0.442	Nucleus
78	PvMYB78	Pavag04G300100.1	390	41212.2	6.88	51.25	70.74	-0.387	Nucleus
79	PvMYB79	Pavag05G027700.1	323	34684.1	6.29	60.71	71.7	-0.379	Nucleus
80	PvMYB80	Pavag05G088200.1	288	31773.4	8.28	72.26	64.97	-0.783	Nucleus
81	PvMYB81	Pavag05G145300.1	277	30164.7	9.84	56.19	54.01	-0.742	Nucleus
82	PvMYB82	Pavag05G170400.1	284	31126.2	5.96	46.09	69.12	-0.37	Nucleus
83	PvMYB83	Pavag05G179100.1	187	20919.9	9.73	59.07	72.57	-0.62	Nucleus
84	PvMYB84	Pavag05G266300.1	338	37115.9	6.26	59.92	64.02	-0.636	Nucleus
85	PvMYB85	Pavag05G280900.1	236	27170.9	8.97	68.7	65.3	-0.722	Nucleus
86	PvMYB86	Pavag06G040300.1	330	36451.9	8.15	54.82	63.88	-0.718	Nucleus
87	PvMYB87	Pavag06G122500.1	387	40969.9	6.54	53.63	72.84	-0.398	Nucleus
88	PvMYB88	Pavag06G130000.1	365	39263.9	5.7	44.51	64.27	-0.58	Nucleus
89	PvMYB89	Pavag06G154500.1	279	30686.2	7.15	46.87	60.9	-0.775	Nucleus
90	PvMYB90	Pavag06G159400.1	260	28792.3	6.4	66	59.42	-0.681	Nucleus
91	PvMYB91	Pavag06G170200.1	293	31052.7	5.97	56.82	64.3	-0.456	Nucleus
92	PvMYB92	Pavag06G170400.1	288	30877.4	5.75	47.16	65.31	-0.466	Nucleus
93	PvMYB93	Pavag06G180100.1	333	35892.6	7.66	68.75	67.27	-0.381	Nucleus
94	PvMYB94	Pavag06G210900.1	339	36214.9	6.23	47.47	81.33	-0.267	Nucleus
95	PvMYB95	Pavag06G211700.1	372	39333.8	4.81	56.81	66.99	-0.51	Nucleus
96	PvMYB96	Pavag07G043100.1	340	37301.8	5.72	56.18	65.82	-0.503	Nucleus
97	PvMYB97	Pavag07G055900.1	719	82421.8	8.16	46.22	60.18	-1.204	Nucleus
98	PvMYB98	Pavag07G100100.1	313	34214.2	5.55	50.64	67.41	-0.561	Nucleus
99	PvMYB99	Pavag07G140100.1	338	37180.9	5.56	78.83	59.2	-0.647	Nucleus
100	PvMYB100	Pavag07G144400.1	394	43473	6.07	48.54	70.43	-0.521	Nucleus
101	PvMYB101	Pavag07G145000.1	379	39217.6	9.06	54.18	60.9	-0.336	Nucleus
102	PvMYB102	Pavag07G147000.1	319	33126.2	8.49	45.89	64.8	-0.474	Nucleus
103	PvMYB103	Pavag07G153800.1	207	22581.4	9.23	54.29	73.82	-0.606	Nucleus
104	PvMYB104	Pavag07G172200.1	314	33312.5	5.6	49.3	73.54	-0.28	Nucleus
105	PvMYB105	Pavag07G190300.1	303	32465.6	9.56	61.96	66.11	-0.497	Nucleus
106	PvMYB106	Pavag07G192700.4	242	28120.2	10.31	47.8	73.8	-0.864	Nucleus
107	PvMYB107	Pavag07G218800.1	260	28793.2	6.09	42.1	73.54	-0.66	Nucleus
108	PvMYB108	Pavag07G220800.1	331	36396.6	9.27	53.54	76.07	-0.633	Nucleus
109	PvMYB109	Pavag08G011900.1	327	35143.9	7.1	57.36	68.47	-0.382	Nucleus
110	PvMYB110	Pavag08G018000.1	244	27077.3	6.66	56.52	68.4	-0.74	Nucleus
111	PvMYB111	Pavag08G047600.1	266	28846.3	8.25	71.33	67.26	-0.707	Nucleus
112	PvMYB112	Pavag08G047700.1	209	22825.6	9.48	60.45	72.01	-0.666	Nucleus
113	PvMYB113	Pavag08G047900.1	141	16110.3	9.6	46.78	73.4	-0.849	Nucleus
114	PvMYB114	Pavag08G048000.1	203	22137.6	8.61	61.4	68.82	-0.804	Nucleus
115	PvMYB115	Pavag08G074000.1	980	110725	5.26	56.92	66.79	-0.99	Nucleus
116	PvMYB116	Pavag08G083400.1	393	42351.8	6.26	58.81	58.7	-0.623	Nucleus
117	PvMYB117	Pavag08G099400.1	366	41720.7	9.54	64.74	65.52	-0.831	Nucleus
118	PvMYB118	Pavag08G106600.1	324	35797.3	6.07	47.63	66.79	-0.685	Nucleus
119	PvMYB119	Pavag08G106600.2	286	30931	5.98	42.7	65.8	-0.463	Nucleus
120	PvMYB120	Pavag08G109900.1	241	27669.3	7.61	70.72	58.3	-0.78	Nucleus
121	PvMYB121	Pavag08G109900.2	210	23733.7	7.64	69.43	53.05	-0.822	Nucleus
122	PvMYB122	Pavag08G166800.1	253	27369.9	8.57	76.92	64.9	-0.462	Nucleus
123	PvMYB123	Pavag09G016200.2	298	32439.8	7.04	67.42	49.63	-0.701	Nucleus
124	PvMYB124	Pavag09G016300.1	608	67575.4	5.04	60.23	80.69	-0.392	Nucleus
125	PvMYB125	Pavag09G031900.1	377	40193.4	5.45	68.16	68.28	-0.452	Nucleus
126	PvMYB126	Pavag09G037400.2	430	47454.9	6.02	60.81	64.49	-0.66	Nucleus
127	PvMYB127	Pavag09G088500.1	965	106525	5.31	56.54	66.81	-0.677	Nucleus
128	PvMYB128	Pavag09G088500.2	827	91085	5	57.2	68.4	-0.626	Nucleus
129	PvMYB129	Pavag09G107100.1	340	36016.6	5.54	75.3	70.41	-0.527	Nucleus
130	PvMYB130	Pavag09G107100.2	300	31855.6	5.32	71.33	64.2	-0.654	Nucleus
131	PvMYB131	Pavag09G154500.1	232	25510.3	10.56	46.79	69.96	-0.51	Nucleus
132	PvMYB132	Pavag09G154500.2	224	24235.4	9.06	46.15	68.12	-0.606	Nucleus
133	PvMYB133	Pavag09G162400.1	470	51155.4	7.25	54.68	62.47	-0.561	Nucleus
134	PvMYB134	Pavag09G162400.2	383	41340	5.96	62.15	55.51	-0.66	Nucleus
135	PvMYB135	Pavag09G162400.3	417	45554.9	6.71	59.24	59.16	-0.629	Nucleus
136	PvMYB136	Pavag09G162400.4	436	46940.4	6.24	56.87	59.52	-0.583	Nucleus
137	PvMYB137	Pavag09G162400.5	375	40394	6.18	60.41	55.65	-0.642	Nucleus
138	PvMYB138	Pavag09G162400.6	409	44608.9	7.24	57.59	59.36	-0.612	Nucleus
139	PvMYB139	Pavag09G162500.1	349	37192.5	6.3	58.48	58.42	-0.571	Nucleus
140	PvMYB140	Pavag09G167500.1	616	68194.8	6.75	53.07	71.59	-0.602	Nucleus
141	PvMYB141	Pavag09G220900.1	314	33315.9	5.53	48.08	69.11	-0.422	Nucleus
142	PvMYB142	Pavag09G228400.1	281	29721.4	8.49	50.78	69.64	-0.32	Nucleus
143	PvMYB143	Pavag09G240300.1	246	26716.5	7.81	36.37	64.35	-0.615	Nucleus
144	PvMYB144	Pavag10G007400.1	391	41159.2	6.12	42.57	81.3	-0.273	Nucleus
145	PvMYB145	Pavag10G079800.1	270	28567.8	8.33	49.81	56.96	-0.619	Nucleus
146	PvMYB146	Pavag10G092300.1	327	36603.2	6.05	56.51	76.7	-0.617	Nucleus
147	PvMYB147	Pavag10G110200.1	273	29305.1	5.38	53.55	66.15	-0.438	Nucleus
148	PvMYB148	Pavag10G185600.1	525	58070.6	5.08	52.71	60.57	-0.7	Nucleus
149	PvMYB149	Pavag10G185600.3	502	55664.8	4.96	50.34	60.24	-0.738	Nucleus
150	PvMYB150	Pavag10G201500.1	304	32504.4	8.21	61.56	62.5	-0.565	Nucleus
151	PvMYB151	Pavag10G231200.1	412	44022.6	7	65.99	70.85	-0.462	Nucleus
152	PvMYB152	PavagK035100.1	273	29270.9	5.27	55.89	65.79	-0.479	Nucleus
153	PvMYB153	PavagK137200.1	608	68340.4	6.16	61.43	63.72	-0.884	Nucleus
154	PvMYB154	PavagK149500.1	187	20945.9	9.73	60.76	72.03	-0.639	Nucleus
155	PvMYB155	PavagK153000.1	303	32481.6	9.56	61.96	65.78	-0.505	Nucleus
156	PvMYB156	PavagK293700.1	235	26098.9	9.23	56.64	71.91	-0.657	Nucleus
157	PvMYB157	PavagK316700.1	414	43676.1	5.18	68.96	66.09	-0.503	Nucleus
