# Supplementary material for: Genome-Wide Identification and Transcriptomic Analysis of MYB Transcription Factors in Seashore Paspalum Under Salt Stress
Source: Int J Mol Sci. 2026 Jan 21;27(2):1068. doi: 10.3390/ijms27021068 (PMC12842050; doi:10.3390/ijms27021068)
Supplement: Supplementary file 1 [file ijms-27-01068-s001.zip › Supplementary File/Supplementary Table S3.xlsx]

## Sheet:  Cis-Acting Elements
Table S3. Cis-Acting Elements in the Promoter Regions of the MYB Gene Family in Seashore Paspalum
Gene ID	from	to	Cis-Acting Elements
PvMYB1	1644	1664	cis-acting regulatory element involved in auxin responsiveness
PvMYB1	1251	1271	cis-acting regulatory element involved in light responsiveness
PvMYB1	683	703	cis-acting element involved in low-temperature responsiveness
PvMYB1	722	742	cis-acting element involved in low-temperature responsiveness
PvMYB1	211	231	cis-acting element involved in the abscisic acid responsiveness
PvMYB1	212	232	cis-acting element involved in the abscisic acid responsiveness
PvMYB1	462	482	cis-acting element involved in the abscisic acid responsiveness
PvMYB1	646	666	cis-acting element involved in the abscisic acid responsiveness
PvMYB1	700	720	cis-acting element involved in the abscisic acid responsiveness
PvMYB1	739	759	cis-acting element involved in the abscisic acid responsiveness
PvMYB1	1244	1264	cis-acting element involved in the abscisic acid responsiveness
PvMYB1	1253	1273	cis-acting element involved in the abscisic acid responsiveness
PvMYB1	211	231	cis-acting regulatory element involved in light responsiveness
PvMYB1	699	719	cis-acting regulatory element involved in light responsiveness
PvMYB1	738	758	cis-acting regulatory element involved in light responsiveness
PvMYB1	1253	1273	cis-acting regulatory element involved in light responsiveness
PvMYB1	211	231	cis-acting regulatory element involved in light responsiveness
PvMYB1	646	666	cis-acting regulatory element involved in light responsiveness
PvMYB1	963	983	cis-acting regulatory element involved in light responsiveness
PvMYB1	1243	1263	cis-acting regulatory element involved in light responsiveness
PvMYB1	1332	1352	cis-acting regulatory element involved in light responsiveness
PvMYB1	242	262	cis-acting regulatory element involved in the MeJA-responsiveness
PvMYB1	403	423	cis-acting regulatory element involved in the MeJA-responsiveness
PvMYB1	1012	1032	cis-acting regulatory element involved in the MeJA-responsiveness
PvMYB1	1102	1122	cis-acting regulatory element involved in the MeJA-responsiveness
PvMYB1	242	262	cis-acting regulatory element involved in the MeJA-responsiveness
PvMYB1	403	423	cis-acting regulatory element involved in the MeJA-responsiveness
PvMYB1	1012	1032	cis-acting regulatory element involved in the MeJA-responsiveness
PvMYB1	1102	1122	cis-acting regulatory element involved in the MeJA-responsiveness
PvMYB1	866	886	common cis-acting element in promoter and enhancer regions
PvMYB1	1220	1240	common cis-acting element in promoter and enhancer regions
PvMYB1	1484	1504	common cis-acting element in promoter and enhancer regions
PvMYB1	1494	1514	common cis-acting element in promoter and enhancer regions
PvMYB1	1823	1843	common cis-acting element in promoter and enhancer regions
PvMYB1	1898	1918	common cis-acting element in promoter and enhancer regions
PvMYB1	1915	1935	common cis-acting element in promoter and enhancer regions
PvMYB1	1972	1992	common cis-acting element in promoter and enhancer regions
PvMYB1	1413	1433	core promoter element around -30 of transcription start
PvMYB1	1414	1434	core promoter element around -30 of transcription start
PvMYB1	1415	1435	core promoter element around -30 of transcription start
PvMYB1	1416	1436	core promoter element around -30 of transcription start
PvMYB1	1513	1533	core promoter element around -30 of transcription start
PvMYB1	1514	1534	core promoter element around -30 of transcription start
PvMYB1	1515	1535	core promoter element around -30 of transcription start
PvMYB1	1757	1777	core promoter element around -30 of transcription start
PvMYB1	1758	1778	core promoter element around -30 of transcription start
PvMYB1	1759	1779	core promoter element around -30 of transcription start
PvMYB1	1841	1861	core promoter element around -30 of transcription start
PvMYB1	1842	1862	core promoter element around -30 of transcription start
PvMYB1	1843	1863	core promoter element around -30 of transcription start
PvMYB1	1844	1864	core promoter element around -30 of transcription start
PvMYB1	1846	1866	core promoter element around -30 of transcription start
PvMYB1	1925	1945	core promoter element around -30 of transcription start
PvMYB1	1676	1696	cis-acting regulatory element involved in light responsiveness
PvMYB1	1677	1697	cis-acting regulatory element involved in light responsiveness
PvMYB1	221	241	cis-acting regulatory element involved in light responsiveness
PvMYB1	225	245	cis-acting regulatory element involved in light responsiveness
PvMYB1	1873	1893	MYB binding site involved in drought-inducibility
PvMYB1	1433	1453	cis-acting regulatory element involved in light responsiveness
PvMYB2	1480	1500	cis-acting element involved in cell cycle regulation
PvMYB2	1482	1502	cis-acting element involved in cell cycle regulation
PvMYB2	1419	1439	cis-acting element involved in low-temperature responsiveness
PvMYB2	364	384	cis-acting element involved in salicylic acid responsiveness
PvMYB2	971	991	cis-acting element involved in salicylic acid responsiveness
PvMYB2	1837	1857	cis-acting element involved in salicylic acid responsiveness
PvMYB2	214	234	cis-acting element involved in the abscisic acid responsiveness
PvMYB2	249	269	cis-acting element involved in the abscisic acid responsiveness
PvMYB2	250	270	cis-acting element involved in the abscisic acid responsiveness
PvMYB2	1045	1065	cis-acting element involved in the abscisic acid responsiveness
PvMYB2	297	317	cis-acting regulatory element essential for the anaerobic induction
PvMYB2	249	269	cis-acting regulatory element involved in light responsiveness
PvMYB2	1045	1065	cis-acting regulatory element involved in light responsiveness
PvMYB2	213	233	cis-acting regulatory element involved in light responsiveness
PvMYB2	249	269	cis-acting regulatory element involved in light responsiveness
PvMYB2	1909	1929	cis-acting regulatory element involved in the MeJA-responsiveness
PvMYB2	1909	1929	cis-acting regulatory element involved in the MeJA-responsiveness
PvMYB2	29	49	cis-acting regulatory element involved in zein metabolism regulation
PvMYB2	326	346	cis-acting regulatory element involved in zein metabolism regulation
PvMYB2	1305	1325	cis-acting regulatory element involved in zein metabolism regulation
PvMYB2	1536	1556	cis-acting regulatory element related to meristem expression
PvMYB2	64	84	common cis-acting element in promoter and enhancer regions
PvMYB2	405	425	common cis-acting element in promoter and enhancer regions
PvMYB2	454	474	common cis-acting element in promoter and enhancer regions
PvMYB2	1130	1150	common cis-acting element in promoter and enhancer regions
PvMYB2	1158	1178	common cis-acting element in promoter and enhancer regions
PvMYB2	1183	1203	common cis-acting element in promoter and enhancer regions
PvMYB2	1464	1484	common cis-acting element in promoter and enhancer regions
PvMYB2	1470	1490	common cis-acting element in promoter and enhancer regions
PvMYB2	1852	1872	common cis-acting element in promoter and enhancer regions
PvMYB2	81	101	core promoter element around -30 of transcription start
PvMYB2	84	104	core promoter element around -30 of transcription start
PvMYB2	85	105	core promoter element around -30 of transcription start
PvMYB2	86	106	core promoter element around -30 of transcription start
PvMYB2	87	107	core promoter element around -30 of transcription start
PvMYB2	151	171	core promoter element around -30 of transcription start
PvMYB2	193	213	core promoter element around -30 of transcription start
PvMYB2	194	214	core promoter element around -30 of transcription start
PvMYB2	300	320	core promoter element around -30 of transcription start
PvMYB2	301	321	core promoter element around -30 of transcription start
PvMYB2	302	322	core promoter element around -30 of transcription start
PvMYB2	303	323	core promoter element around -30 of transcription start
PvMYB2	1151	1171	core promoter element around -30 of transcription start
PvMYB2	1521	1541	core promoter element around -30 of transcription start
PvMYB2	1547	1567	core promoter element around -30 of transcription start
PvMYB2	1549	1569	core promoter element around -30 of transcription start
PvMYB2	1550	1570	core promoter element around -30 of transcription start
PvMYB2	1551	1571	core promoter element around -30 of transcription start
PvMYB2	1580	1600	core promoter element around -30 of transcription start
PvMYB2	1582	1602	core promoter element around -30 of transcription start
PvMYB2	1596	1616	core promoter element around -30 of transcription start
PvMYB2	1597	1617	core promoter element around -30 of transcription start
PvMYB2	1813	1833	element for maximal elicitor-mediated activation (2copies)
PvMYB2	39	59	cis-acting element involved in gibberellin-responsiveness
PvMYB2	92	112	cis-acting regulatory element involved in light responsiveness
PvMYB2	1478	1498	cis-acting regulatory element involved in light responsiveness
PvMYB2	1479	1499	cis-acting regulatory element involved in light responsiveness
PvMYB2	530	550	cis-acting regulatory element involved in light responsiveness
PvMYB2	603	623	cis-acting regulatory element involved in light responsiveness
PvMYB2	676	696	cis-acting regulatory element involved in light responsiveness
PvMYB2	728	748	cis-acting regulatory element involved in light responsiveness
PvMYB2	735	755	cis-acting regulatory element involved in light responsiveness
PvMYB2	1313	1333	cis-acting regulatory element involved in light responsiveness
PvMYB2	1747	1767	cis-acting regulatory element involved in light responsiveness
PvMYB2	337	357	cis-acting regulatory element involved in light responsiveness
PvMYB2	1490	1510	cis-acting regulatory element involved in light responsiveness
PvMYB2	1012	1032	cis-acting regulatory element involved in light responsiveness
PvMYB2	1995	2015	cis-acting regulatory element involved in light responsiveness
PvMYB2	1367	1387	cis-acting regulatory element involved in light responsiveness
PvMYB2	1874	1894	cis-acting regulatory element involved in light responsiveness
PvMYB2	1760	1780	cis-acting regulatory element involved in light responsiveness
PvMYB3	1500	1520	cis-acting element involved in defense and stress responsiveness
PvMYB3	1054	1074	cis-acting element involved in salicylic acid responsiveness
PvMYB3	1839	1859	cis-acting element involved in salicylic acid responsiveness
PvMYB3	564	584	cis-acting element involved in the abscisic acid responsiveness
PvMYB3	1066	1086	cis-acting element involved in the abscisic acid responsiveness
PvMYB3	1495	1515	cis-acting element involved in the abscisic acid responsiveness
PvMYB3	1042	1062	cis-acting regulatory element essential for the anaerobic induction
PvMYB3	1498	1518	cis-acting regulatory element essential for the anaerobic induction
PvMYB3	778	798	cis-acting regulatory element involved in auxin responsiveness
PvMYB3	564	584	cis-acting regulatory element involved in light responsiveness
PvMYB3	1065	1085	cis-acting regulatory element involved in light responsiveness
PvMYB3	1494	1514	cis-acting regulatory element involved in light responsiveness
PvMYB3	1493	1513	cis-acting regulatory element involved in the MeJA-responsiveness
PvMYB3	1911	1931	cis-acting regulatory element involved in the MeJA-responsiveness
PvMYB3	1493	1513	cis-acting regulatory element involved in the MeJA-responsiveness
PvMYB3	1911	1931	cis-acting regulatory element involved in the MeJA-responsiveness
PvMYB3	684	704	cis-acting regulatory element involved in zein metabolism regulation
PvMYB3	1522	1542	cis-acting regulatory element related to meristem expression
PvMYB3	45	65	cis-regulatory element involved in endosperm expression
PvMYB3	488	508	cis-regulatory element involved in endosperm expression
PvMYB3	514	534	common cis-acting element in promoter and enhancer regions
PvMYB3	520	540	common cis-acting element in promoter and enhancer regions
PvMYB3	775	795	common cis-acting element in promoter and enhancer regions
PvMYB3	831	851	common cis-acting element in promoter and enhancer regions
PvMYB3	940	960	common cis-acting element in promoter and enhancer regions
PvMYB3	986	1006	common cis-acting element in promoter and enhancer regions
PvMYB3	1034	1054	common cis-acting element in promoter and enhancer regions
PvMYB3	1084	1104	common cis-acting element in promoter and enhancer regions
PvMYB3	1285	1305	common cis-acting element in promoter and enhancer regions
PvMYB3	1385	1405	common cis-acting element in promoter and enhancer regions
PvMYB3	1854	1874	common cis-acting element in promoter and enhancer regions
PvMYB3	331	351	core promoter element around -30 of transcription start
PvMYB3	335	355	core promoter element around -30 of transcription start
PvMYB3	337	357	core promoter element around -30 of transcription start
PvMYB3	400	420	core promoter element around -30 of transcription start
PvMYB3	417	437	core promoter element around -30 of transcription start
PvMYB3	418	438	core promoter element around -30 of transcription start
PvMYB3	576	596	core promoter element around -30 of transcription start
PvMYB3	577	597	core promoter element around -30 of transcription start
PvMYB3	990	1010	core promoter element around -30 of transcription start
PvMYB3	1124	1144	core promoter element around -30 of transcription start
PvMYB3	1125	1145	core promoter element around -30 of transcription start
PvMYB3	1149	1169	core promoter element around -30 of transcription start
PvMYB3	1150	1170	core promoter element around -30 of transcription start
PvMYB3	1239	1259	core promoter element around -30 of transcription start
PvMYB3	1449	1469	core promoter element around -30 of transcription start
PvMYB3	1450	1470	core promoter element around -30 of transcription start
PvMYB3	1531	1551	core promoter element around -30 of transcription start
PvMYB3	1532	1552	core promoter element around -30 of transcription start
PvMYB3	1533	1553	core promoter element around -30 of transcription start
PvMYB3	1534	1554	core promoter element around -30 of transcription start
PvMYB3	1535	1555	core promoter element around -30 of transcription start
PvMYB3	1536	1556	core promoter element around -30 of transcription start
PvMYB3	1537	1557	core promoter element around -30 of transcription start
PvMYB3	1568	1588	core promoter element around -30 of transcription start
PvMYB3	1593	1613	core promoter element around -30 of transcription start
PvMYB3	1594	1614	core promoter element around -30 of transcription start
PvMYB3	1815	1835	element for maximal elicitor-mediated activation (2copies)
PvMYB3	1901	1921	cis-acting regulatory element involved in light responsiveness
PvMYB3	1749	1769	cis-acting regulatory element involved in light responsiveness
PvMYB3	281	301	cis-acting regulatory element involved in light responsiveness
PvMYB3	302	322	cis-acting regulatory element involved in light responsiveness
PvMYB3	1288	1308	cis-acting regulatory element involved in light responsiveness
PvMYB3	469	489	cis-acting regulatory element involved in light responsiveness
PvMYB3	1995	2015	cis-acting regulatory element involved in light responsiveness
PvMYB3	307	327	cis-acting regulatory element involved in light responsiveness
PvMYB3	1876	1896	cis-acting regulatory element involved in light responsiveness
PvMYB3	1762	1782	cis-acting regulatory element involved in light responsiveness
PvMYB4	1507	1527	cis-acting element involved in the abscisic acid responsiveness
PvMYB4	388	408	cis-acting regulatory element essential for the anaerobic induction
PvMYB4	692	712	cis-acting regulatory element essential for the anaerobic induction
PvMYB4	1489	1509	cis-acting regulatory element essential for the anaerobic induction
PvMYB4	1507	1527	cis-acting regulatory element involved in light responsiveness
PvMYB4	1298	1318	cis-acting regulatory element involved in seed-specific regulation
PvMYB4	51	71	cis-acting regulatory element involved in the MeJA-responsiveness
PvMYB4	259	279	cis-acting regulatory element involved in the MeJA-responsiveness
PvMYB4	51	71	cis-acting regulatory element involved in the MeJA-responsiveness
PvMYB4	259	279	cis-acting regulatory element involved in the MeJA-responsiveness
PvMYB4	280	300	common cis-acting element in promoter and enhancer regions
PvMYB4	313	333	common cis-acting element in promoter and enhancer regions
PvMYB4	472	492	common cis-acting element in promoter and enhancer regions
PvMYB4	566	586	common cis-acting element in promoter and enhancer regions
PvMYB4	953	973	common cis-acting element in promoter and enhancer regions
PvMYB4	983	1003	common cis-acting element in promoter and enhancer regions
PvMYB4	1724	1744	common cis-acting element in promoter and enhancer regions
PvMYB4	266	286	core promoter element around -30 of transcription start
PvMYB4	267	287	core promoter element around -30 of transcription start
PvMYB4	268	288	core promoter element around -30 of transcription start
PvMYB4	269	289	core promoter element around -30 of transcription start
PvMYB4	370	390	core promoter element around -30 of transcription start
PvMYB4	373	393	core promoter element around -30 of transcription start
PvMYB4	374	394	core promoter element around -30 of transcription start
PvMYB4	375	395	core promoter element around -30 of transcription start
PvMYB4	377	397	core promoter element around -30 of transcription start
PvMYB4	480	500	core promoter element around -30 of transcription start
PvMYB4	526	546	core promoter element around -30 of transcription start
PvMYB4	627	647	core promoter element around -30 of transcription start
PvMYB4	628	648	core promoter element around -30 of transcription start
PvMYB4	648	668	core promoter element around -30 of transcription start
PvMYB4	1016	1036	core promoter element around -30 of transcription start
PvMYB4	1017	1037	core promoter element around -30 of transcription start
PvMYB4	1019	1039	core promoter element around -30 of transcription start
PvMYB4	1067	1087	core promoter element around -30 of transcription start
PvMYB4	1084	1104	core promoter element around -30 of transcription start
PvMYB4	1085	1105	core promoter element around -30 of transcription start
PvMYB4	1086	1106	core promoter element around -30 of transcription start
PvMYB4	1087	1107	core promoter element around -30 of transcription start
PvMYB4	1088	1108	core promoter element around -30 of transcription start
PvMYB4	1089	1109	core promoter element around -30 of transcription start
PvMYB4	1090	1110	core promoter element around -30 of transcription start
PvMYB4	1091	1111	core promoter element around -30 of transcription start
PvMYB4	1092	1112	core promoter element around -30 of transcription start
PvMYB4	1093	1113	core promoter element around -30 of transcription start
PvMYB4	1094	1114	core promoter element around -30 of transcription start
PvMYB4	1095	1115	core promoter element around -30 of transcription start
PvMYB4	1096	1116	core promoter element around -30 of transcription start
PvMYB4	1097	1117	core promoter element around -30 of transcription start
PvMYB4	1098	1118	core promoter element around -30 of transcription start
PvMYB4	1099	1119	core promoter element around -30 of transcription start
PvMYB4	1100	1120	core promoter element around -30 of transcription start
PvMYB4	1101	1121	core promoter element around -30 of transcription start
PvMYB4	1102	1122	core promoter element around -30 of transcription start
PvMYB4	1103	1123	core promoter element around -30 of transcription start
PvMYB4	1104	1124	core promoter element around -30 of transcription start
PvMYB4	1105	1125	core promoter element around -30 of transcription start
PvMYB4	1106	1126	core promoter element around -30 of transcription start
PvMYB4	1107	1127	core promoter element around -30 of transcription start
PvMYB4	1108	1128	core promoter element around -30 of transcription start
PvMYB4	1109	1129	core promoter element around -30 of transcription start
PvMYB4	1110	1130	core promoter element around -30 of transcription start
PvMYB4	1111	1131	core promoter element around -30 of transcription start
PvMYB4	1112	1132	core promoter element around -30 of transcription start
PvMYB4	1113	1133	core promoter element around -30 of transcription start
PvMYB4	1114	1134	core promoter element around -30 of transcription start
PvMYB4	1115	1135	core promoter element around -30 of transcription start
PvMYB4	1116	1136	core promoter element around -30 of transcription start
PvMYB4	1117	1137	core promoter element around -30 of transcription start
PvMYB4	1118	1138	core promoter element around -30 of transcription start
PvMYB4	1119	1139	core promoter element around -30 of transcription start
PvMYB4	1120	1140	core promoter element around -30 of transcription start
PvMYB4	1121	1141	core promoter element around -30 of transcription start
PvMYB4	1122	1142	core promoter element around -30 of transcription start
PvMYB4	1123	1143	core promoter element around -30 of transcription start
PvMYB4	1124	1144	core promoter element around -30 of transcription start
PvMYB4	1125	1145	core promoter element around -30 of transcription start
PvMYB4	1126	1146	core promoter element around -30 of transcription start
PvMYB4	1127	1147	core promoter element around -30 of transcription start
PvMYB4	1128	1148	core promoter element around -30 of transcription start
PvMYB4	1129	1149	core promoter element around -30 of transcription start
PvMYB4	1130	1150	core promoter element around -30 of transcription start
PvMYB4	1131	1151	core promoter element around -30 of transcription start
PvMYB4	1132	1152	core promoter element around -30 of transcription start
PvMYB4	1133	1153	core promoter element around -30 of transcription start
PvMYB4	1134	1154	core promoter element around -30 of transcription start
PvMYB4	1135	1155	core promoter element around -30 of transcription start
PvMYB4	1136	1156	core promoter element around -30 of transcription start
PvMYB4	1137	1157	core promoter element around -30 of transcription start
PvMYB4	1138	1158	core promoter element around -30 of transcription start
PvMYB4	1139	1159	core promoter element around -30 of transcription start
PvMYB4	1140	1160	core promoter element around -30 of transcription start
PvMYB4	1141	1161	core promoter element around -30 of transcription start
PvMYB4	1142	1162	core promoter element around -30 of transcription start
PvMYB4	1143	1163	core promoter element around -30 of transcription start
PvMYB4	1144	1164	core promoter element around -30 of transcription start
PvMYB4	1145	1165	core promoter element around -30 of transcription start
PvMYB4	1146	1166	core promoter element around -30 of transcription start
PvMYB4	1147	1167	core promoter element around -30 of transcription start
PvMYB4	1148	1168	core promoter element around -30 of transcription start
PvMYB4	1149	1169	core promoter element around -30 of transcription start
PvMYB4	1150	1170	core promoter element around -30 of transcription start
PvMYB4	1151	1171	core promoter element around -30 of transcription start
PvMYB4	1415	1435	core promoter element around -30 of transcription start
PvMYB4	1485	1505	core promoter element around -30 of transcription start
PvMYB4	1615	1635	core promoter element around -30 of transcription start
PvMYB4	1618	1638	core promoter element around -30 of transcription start
PvMYB4	1619	1639	core promoter element around -30 of transcription start
PvMYB4	1621	1641	core promoter element around -30 of transcription start
PvMYB4	1648	1668	core promoter element around -30 of transcription start
PvMYB4	1651	1671	core promoter element around -30 of transcription start
PvMYB4	1652	1672	core promoter element around -30 of transcription start
PvMYB4	1689	1709	core promoter element around -30 of transcription start
PvMYB4	1690	1710	core promoter element around -30 of transcription start
PvMYB4	1691	1711	core promoter element around -30 of transcription start
PvMYB4	1941	1961	core promoter element around -30 of transcription start
PvMYB4	1942	1962	core promoter element around -30 of transcription start
PvMYB4	1943	1963	core promoter element around -30 of transcription start
PvMYB4	1945	1965	core promoter element around -30 of transcription start
PvMYB4	1627	1647	enhancer-like element involved in anoxic specific inducibility
PvMYB4	747	767	cis-acting element involved in gibberellin-responsiveness
PvMYB4	545	565	cis-acting regulatory element involved in light responsiveness
PvMYB4	605	625	cis-acting regulatory element involved in light responsiveness
PvMYB4	1206	1226	cis-acting regulatory element involved in light responsiveness
PvMYB4	675	695	part of a conserved DNA module array (CMA3)
PvMYB4	1845	1865	cis-acting regulatory element involved in light responsiveness
PvMYB4	1557	1577	cis-acting regulatory element involved in light responsiveness
PvMYB4	1728	1748	cis-acting regulatory element involved in light responsiveness
PvMYB5	233	253	cis-acting regulatory element involved in auxin responsiveness
PvMYB5	1286	1306	cis-acting regulatory element involved in auxin responsiveness
PvMYB5	1437	1457	cis-acting regulatory element involved in light responsiveness
PvMYB5	280	300	cis-acting element involved in salicylic acid responsiveness
PvMYB5	314	334	cis-acting element involved in the abscisic acid responsiveness
PvMYB5	316	336	cis-acting element involved in the abscisic acid responsiveness
PvMYB5	317	337	cis-acting element involved in the abscisic acid responsiveness
PvMYB5	1132	1152	cis-acting element involved in the abscisic acid responsiveness
PvMYB5	1400	1420	cis-acting element involved in the abscisic acid responsiveness
PvMYB5	1691	1711	cis-acting element involved in the abscisic acid responsiveness
PvMYB5	363	383	cis-acting regulatory element essential for the anaerobic induction
PvMYB5	518	538	cis-acting regulatory element essential for the anaerobic induction
PvMYB5	1168	1188	cis-acting regulatory element essential for the anaerobic induction
PvMYB5	1459	1479	cis-acting regulatory element essential for the anaerobic induction
PvMYB5	316	336	cis-acting regulatory element involved in light responsiveness
PvMYB5	1115	1135	cis-acting regulatory element involved in light responsiveness
PvMYB5	1691	1711	cis-acting regulatory element involved in light responsiveness
PvMYB5	316	336	cis-acting regulatory element involved in light responsiveness
PvMYB5	1131	1151	cis-acting regulatory element involved in light responsiveness
PvMYB5	1397	1417	cis-acting regulatory element involved in light responsiveness
PvMYB5	1399	1419	cis-acting regulatory element involved in light responsiveness
PvMYB5	1801	1821	cis-acting regulatory element involved in light responsiveness
PvMYB5	296	316	cis-acting regulatory element involved in the MeJA-responsiveness
PvMYB5	1130	1150	cis-acting regulatory element involved in the MeJA-responsiveness
PvMYB5	1209	1229	cis-acting regulatory element involved in the MeJA-responsiveness
PvMYB5	1637	1657	cis-acting regulatory element involved in the MeJA-responsiveness
PvMYB5	1654	1674	cis-acting regulatory element involved in the MeJA-responsiveness
PvMYB5	296	316	cis-acting regulatory element involved in the MeJA-responsiveness
PvMYB5	1130	1150	cis-acting regulatory element involved in the MeJA-responsiveness
PvMYB5	1209	1229	cis-acting regulatory element involved in the MeJA-responsiveness
PvMYB5	1637	1657	cis-acting regulatory element involved in the MeJA-responsiveness
PvMYB5	1654	1674	cis-acting regulatory element involved in the MeJA-responsiveness
PvMYB5	1000	1020	cis-acting regulatory element involved in zein metabolism regulation
PvMYB5	1717	1737	cis-acting regulatory element involved in zein metabolism regulation
PvMYB5	422	442	common cis-acting element in promoter and enhancer regions
PvMYB5	443	463	common cis-acting element in promoter and enhancer regions
PvMYB5	504	524	common cis-acting element in promoter and enhancer regions
PvMYB5	626	646	common cis-acting element in promoter and enhancer regions
PvMYB5	926	946	common cis-acting element in promoter and enhancer regions
PvMYB5	1469	1489	common cis-acting element in promoter and enhancer regions
PvMYB5	1511	1531	common cis-acting element in promoter and enhancer regions
PvMYB5	1568	1588	common cis-acting element in promoter and enhancer regions
PvMYB5	19	39	core promoter element around -30 of transcription start
PvMYB5	390	410	core promoter element around -30 of transcription start
PvMYB5	470	490	core promoter element around -30 of transcription start
PvMYB5	675	695	core promoter element around -30 of transcription start
PvMYB5	676	696	core promoter element around -30 of transcription start
PvMYB5	733	753	core promoter element around -30 of transcription start
PvMYB5	734	754	core promoter element around -30 of transcription start
PvMYB5	735	755	core promoter element around -30 of transcription start
PvMYB5	736	756	core promoter element around -30 of transcription start
PvMYB5	737	757	core promoter element around -30 of transcription start
PvMYB5	758	778	core promoter element around -30 of transcription start
PvMYB5	759	779	core promoter element around -30 of transcription start
PvMYB5	947	967	core promoter element around -30 of transcription start
PvMYB5	948	968	core promoter element around -30 of transcription start
PvMYB5	949	969	core promoter element around -30 of transcription start
PvMYB5	1045	1065	core promoter element around -30 of transcription start
PvMYB5	1237	1257	core promoter element around -30 of transcription start
PvMYB5	1248	1268	core promoter element around -30 of transcription start
PvMYB5	1337	1357	core promoter element around -30 of transcription start
PvMYB5	1428	1448	core promoter element around -30 of transcription start
PvMYB5	1506	1526	core promoter element around -30 of transcription start
PvMYB5	1508	1528	core promoter element around -30 of transcription start
PvMYB5	1856	1876	core promoter element around -30 of transcription start
PvMYB5	1857	1877	core promoter element around -30 of transcription start
PvMYB5	1858	1878	core promoter element around -30 of transcription start
PvMYB5	325	345	enhancer-like element involved in anoxic specific inducibility
PvMYB5	1944	1964	enhancer-like element involved in anoxic specific inducibility
PvMYB5	376	396	cis-acting element involved in gibberellin-responsiveness
PvMYB5	268	288	cis-acting element involved in gibberellin-responsiveness
PvMYB5	527	547	cis-acting regulatory element involved in light responsiveness
PvMYB5	1738	1758	cis-acting regulatory element involved in light responsiveness
PvMYB5	1281	1301	MYB binding site involved in drought-inducibility
PvMYB5	191	211	MYBHv1 binding site
PvMYB5	1610	1630	MYBHv1 binding site
PvMYB5	763	783	cis-acting regulatory element involved in light responsiveness
PvMYB5	1729	1749	cis-acting regulatory element involved in light responsiveness
PvMYB6	43	63	cis-acting element involved in low-temperature responsiveness
PvMYB6	1843	1863	cis-acting element involved in low-temperature responsiveness
PvMYB6	1675	1695	cis-acting regulatory element essential for the anaerobic induction
PvMYB6	1820	1840	cis-acting regulatory element essential for the anaerobic induction
PvMYB6	1831	1851	cis-acting regulatory element essential for the anaerobic induction
PvMYB6	406	426	cis-acting regulatory element involved in auxin responsiveness
PvMYB6	240	260	cis-acting regulatory element involved in seed-specific regulation
PvMYB6	671	691	cis-acting regulatory element involved in the MeJA-responsiveness
PvMYB6	671	691	cis-acting regulatory element involved in the MeJA-responsiveness
PvMYB6	1485	1505	cis-acting regulatory element involved in zein metabolism regulation
PvMYB6	202	222	common cis-acting element in promoter and enhancer regions
PvMYB6	344	364	common cis-acting element in promoter and enhancer regions
PvMYB6	627	647	common cis-acting element in promoter and enhancer regions
PvMYB6	1112	1132	common cis-acting element in promoter and enhancer regions
PvMYB6	1229	1249	common cis-acting element in promoter and enhancer regions
PvMYB6	1531	1551	common cis-acting element in promoter and enhancer regions
PvMYB6	164	184	core promoter element around -30 of transcription start
PvMYB6	255	275	core promoter element around -30 of transcription start
PvMYB6	381	401	core promoter element around -30 of transcription start
PvMYB6	645	665	core promoter element around -30 of transcription start
PvMYB6	646	666	core promoter element around -30 of transcription start
PvMYB6	659	679	core promoter element around -30 of transcription start
PvMYB6	661	681	core promoter element around -30 of transcription start
PvMYB6	841	861	core promoter element around -30 of transcription start
PvMYB6	946	966	core promoter element around -30 of transcription start
PvMYB6	1223	1243	core promoter element around -30 of transcription start
PvMYB6	1224	1244	core promoter element around -30 of transcription start
PvMYB6	1276	1296	core promoter element around -30 of transcription start
PvMYB6	1277	1297	core promoter element around -30 of transcription start
PvMYB6	1278	1298	core promoter element around -30 of transcription start
PvMYB6	1279	1299	core promoter element around -30 of transcription start
PvMYB6	1709	1729	core promoter element around -30 of transcription start
PvMYB6	1710	1730	core promoter element around -30 of transcription start
PvMYB6	1711	1731	core promoter element around -30 of transcription start
PvMYB6	1712	1732	core promoter element around -30 of transcription start
PvMYB6	1178	1198	cis-acting regulatory element involved in light responsiveness
PvMYB6	1407	1427	cis-acting regulatory element involved in light responsiveness
PvMYB6	1408	1428	cis-acting regulatory element involved in light responsiveness
PvMYB6	1453	1473	cis-acting regulatory element involved in light responsiveness
PvMYB6	1481	1501	cis-acting regulatory element involved in light responsiveness
PvMYB6	11	31	MYB binding site involved in drought-inducibility
PvMYB6	735	755	MYB binding site involved in drought-inducibility
PvMYB6	311	331	cis-acting regulatory element involved in light responsiveness
PvMYB6	789	809	cis-acting regulatory element involved in light responsiveness
PvMYB6	430	450	cis-acting regulatory element involved in light responsiveness
PvMYB6	770	790	cis-acting regulatory element involved in light responsiveness
PvMYB6	1305	1325	cis-acting regulatory element involved in light responsiveness
PvMYB6	1126	1146	cis-acting regulatory element involved in light responsiveness
PvMYB7	1049	1069	cis-acting regulatory element involved in auxin responsiveness
PvMYB7	1235	1255	binding site of AT-rich DNA binding protein (ATBP-1)
PvMYB7	1400	1420	cis-acting element involved in salicylic acid responsiveness
PvMYB7	235	255	cis-acting element involved in the abscisic acid responsiveness
PvMYB7	1482	1502	cis-acting element involved in the abscisic acid responsiveness
PvMYB7	1653	1673	cis-acting element involved in the abscisic acid responsiveness
PvMYB7	1085	1105	cis-acting regulatory element essential for the anaerobic induction
PvMYB7	1301	1321	cis-acting regulatory element essential for the anaerobic induction
PvMYB7	1652	1672	cis-acting regulatory element involved in light responsiveness
PvMYB7	14	34	cis-acting regulatory element involved in light responsiveness
PvMYB7	231	251	cis-acting regulatory element involved in light responsiveness
PvMYB7	234	254	cis-acting regulatory element involved in light responsiveness
PvMYB7	1482	1502	cis-acting regulatory element involved in light responsiveness
PvMYB7	257	277	cis-acting regulatory element involved in seed-specific regulation
PvMYB7	894	914	cis-acting regulatory element involved in the MeJA-responsiveness
PvMYB7	1828	1848	cis-acting regulatory element involved in the MeJA-responsiveness
PvMYB7	894	914	cis-acting regulatory element involved in the MeJA-responsiveness
PvMYB7	1828	1848	cis-acting regulatory element involved in the MeJA-responsiveness
PvMYB7	189	209	cis-acting regulatory element related to meristem expression
PvMYB7	477	497	cis-acting regulatory element related to meristem expression
PvMYB7	88	108	common cis-acting element in promoter and enhancer regions
PvMYB7	94	114	common cis-acting element in promoter and enhancer regions
PvMYB7	402	422	common cis-acting element in promoter and enhancer regions
PvMYB7	580	600	common cis-acting element in promoter and enhancer regions
PvMYB7	707	727	common cis-acting element in promoter and enhancer regions
PvMYB7	722	742	common cis-acting element in promoter and enhancer regions
PvMYB7	741	761	common cis-acting element in promoter and enhancer regions
PvMYB7	1042	1062	common cis-acting element in promoter and enhancer regions
PvMYB7	1167	1187	common cis-acting element in promoter and enhancer regions
PvMYB7	131	151	core promoter element around -30 of transcription start
PvMYB7	180	200	core promoter element around -30 of transcription start
PvMYB7	182	202	core promoter element around -30 of transcription start
PvMYB7	183	203	core promoter element around -30 of transcription start
PvMYB7	184	204	core promoter element around -30 of transcription start
PvMYB7	223	243	core promoter element around -30 of transcription start
PvMYB7	648	668	core promoter element around -30 of transcription start
PvMYB7	649	669	core promoter element around -30 of transcription start
PvMYB7	734	754	core promoter element around -30 of transcription start
PvMYB7	1025	1045	core promoter element around -30 of transcription start
PvMYB7	1026	1046	core promoter element around -30 of transcription start
PvMYB7	1030	1050	core promoter element around -30 of transcription start
PvMYB7	1031	1051	core promoter element around -30 of transcription start
PvMYB7	1143	1163	core promoter element around -30 of transcription start
PvMYB7	1218	1238	core promoter element around -30 of transcription start
PvMYB7	1234	1254	core promoter element around -30 of transcription start
PvMYB7	1463	1483	core promoter element around -30 of transcription start
PvMYB7	1464	1484	core promoter element around -30 of transcription start
PvMYB7	1600	1620	core promoter element around -30 of transcription start
PvMYB7	1863	1883	core promoter element around -30 of transcription start
PvMYB7	1864	1884	core promoter element around -30 of transcription start
PvMYB7	1865	1885	core promoter element around -30 of transcription start
PvMYB7	1777	1797	element for maximal elicitor-mediated activation (2copies)
PvMYB7	1127	1147	enhancer-like element involved in anoxic specific inducibility
PvMYB7	1951	1971	cis-acting regulatory element involved in light responsiveness
PvMYB7	941	961	cis-acting regulatory element involved in light responsiveness
PvMYB7	31	51	cis-acting regulatory element involved in light responsiveness
PvMYB7	1362	1382	cis-acting regulatory element involved in light responsiveness
PvMYB7	1609	1629	protein binding site
PvMYB8	1068	1088	cis-acting regulatory element involved in auxin responsiveness
PvMYB8	1264	1284	cis-acting regulatory element involved in auxin responsiveness
PvMYB8	141	161	cis-acting element involved in the abscisic acid responsiveness
PvMYB8	991	1011	cis-acting element involved in the abscisic acid responsiveness
PvMYB8	1784	1804	cis-acting element involved in the abscisic acid responsiveness
PvMYB8	1786	1806	cis-acting element involved in the abscisic acid responsiveness
PvMYB8	756	776	cis-acting regulatory element essential for the anaerobic induction
PvMYB8	1427	1447	cis-acting regulatory element essential for the anaerobic induction
PvMYB8	990	1010	cis-acting regulatory element involved in light responsiveness
PvMYB8	1786	1806	cis-acting regulatory element involved in light responsiveness
PvMYB8	141	161	cis-acting regulatory element involved in light responsiveness
PvMYB8	583	603	cis-acting regulatory element involved in light responsiveness
PvMYB8	1005	1025	cis-acting regulatory element involved in light responsiveness
PvMYB8	1664	1684	cis-acting regulatory element involved in light responsiveness
PvMYB8	443	463	cis-acting regulatory element involved in seed-specific regulation
PvMYB8	464	484	cis-acting regulatory element involved in the MeJA-responsiveness
PvMYB8	835	855	cis-acting regulatory element involved in the MeJA-responsiveness
PvMYB8	870	890	cis-acting regulatory element involved in the MeJA-responsiveness
PvMYB8	464	484	cis-acting regulatory element involved in the MeJA-responsiveness
PvMYB8	835	855	cis-acting regulatory element involved in the MeJA-responsiveness
PvMYB8	870	890	cis-acting regulatory element involved in the MeJA-responsiveness
PvMYB8	1154	1174	cis-acting regulatory element involved in zein metabolism regulation
PvMYB8	293	313	cis-acting regulatory element related to meristem expression
PvMYB8	1043	1063	cis-acting regulatory element related to meristem expression
PvMYB8	1362	1382	cis-acting regulatory element related to meristem expression
PvMYB8	1597	1617	cis-regulatory element involved in endosperm expression
PvMYB8	366	386	common cis-acting element in promoter and enhancer regions
PvMYB8	480	500	common cis-acting element in promoter and enhancer regions
PvMYB8	483	503	common cis-acting element in promoter and enhancer regions
PvMYB8	591	611	common cis-acting element in promoter and enhancer regions
PvMYB8	716	736	common cis-acting element in promoter and enhancer regions
PvMYB8	749	769	common cis-acting element in promoter and enhancer regions
PvMYB8	756	776	common cis-acting element in promoter and enhancer regions
PvMYB8	866	886	common cis-acting element in promoter and enhancer regions
PvMYB8	911	931	common cis-acting element in promoter and enhancer regions
PvMYB8	1314	1334	common cis-acting element in promoter and enhancer regions
PvMYB8	1794	1814	common cis-acting element in promoter and enhancer regions
PvMYB8	300	320	core promoter element around -30 of transcription start
PvMYB8	301	321	core promoter element around -30 of transcription start
PvMYB8	302	322	core promoter element around -30 of transcription start
PvMYB8	303	323	core promoter element around -30 of transcription start
PvMYB8	304	324	core promoter element around -30 of transcription start
PvMYB8	317	337	core promoter element around -30 of transcription start
PvMYB8	318	338	core promoter element around -30 of transcription start
PvMYB8	319	339	core promoter element around -30 of transcription start
PvMYB8	576	596	core promoter element around -30 of transcription start
PvMYB8	668	688	core promoter element around -30 of transcription start
PvMYB8	669	689	core promoter element around -30 of transcription start
PvMYB8	1301	1321	core promoter element around -30 of transcription start
PvMYB8	1302	1322	core promoter element around -30 of transcription start
PvMYB8	1304	1324	core promoter element around -30 of transcription start
PvMYB8	1460	1480	core promoter element around -30 of transcription start
PvMYB8	1854	1874	enhancer-like element involved in anoxic specific inducibility
PvMYB8	1972	1992	enhancer-like element involved in anoxic specific inducibility
PvMYB8	211	231	cis-acting element involved in gibberellin-responsiveness
PvMYB8	943	963	cis-acting regulatory element involved in light responsiveness
PvMYB8	1111	1131	cis-acting regulatory element involved in light responsiveness
PvMYB8	1221	1241	cis-acting regulatory element involved in light responsiveness
PvMYB8	380	400	MYBHv1 binding site
PvMYB8	539	559	cis-acting regulatory element involved in light responsiveness
PvMYB8	1003	1023	cis-acting regulatory element involved in light responsiveness
PvMYB8	35	55	cis-acting regulatory element involved in light responsiveness
PvMYB8	905	925	cis-acting regulatory element involved in light responsiveness
PvMYB8	1726	1746	cis-acting regulatory element involved in light responsiveness
PvMYB8	1084	1104	cis-acting regulatory element involved in light responsiveness
PvMYB8	1153	1173	cis-acting regulatory element involved in light responsiveness
PvMYB8	913	933	cis-acting regulatory element involved in light responsiveness
PvMYB9	1535	1555	cis-acting regulatory element involved in auxin responsiveness
PvMYB9	783	803	cis-acting element involved in defense and stress responsiveness
PvMYB9	396	416	cis-acting regulatory element essential for the anaerobic induction
PvMYB9	1225	1245	cis-acting regulatory element essential for the anaerobic induction
PvMYB9	271	291	cis-acting regulatory element involved in the MeJA-responsiveness
PvMYB9	271	291	cis-acting regulatory element involved in the MeJA-responsiveness
PvMYB9	231	251	common cis-acting element in promoter and enhancer regions
PvMYB9	306	326	common cis-acting element in promoter and enhancer regions
PvMYB9	853	873	common cis-acting element in promoter and enhancer regions
PvMYB9	1038	1058	common cis-acting element in promoter and enhancer regions
PvMYB9	1071	1091	common cis-acting element in promoter and enhancer regions
PvMYB9	1102	1122	common cis-acting element in promoter and enhancer regions
PvMYB9	1434	1454	common cis-acting element in promoter and enhancer regions
PvMYB9	1460	1480	common cis-acting element in promoter and enhancer regions
PvMYB9	1600	1620	common cis-acting element in promoter and enhancer regions
PvMYB9	1683	1703	common cis-acting element in promoter and enhancer regions
PvMYB9	1792	1812	common cis-acting element in promoter and enhancer regions
PvMYB9	207	227	core promoter element around -30 of transcription start
PvMYB9	209	229	core promoter element around -30 of transcription start
PvMYB9	387	407	core promoter element around -30 of transcription start
PvMYB9	881	901	core promoter element around -30 of transcription start
PvMYB9	882	902	core promoter element around -30 of transcription start
PvMYB9	883	903	core promoter element around -30 of transcription start
PvMYB9	986	1006	core promoter element around -30 of transcription start
PvMYB9	987	1007	core promoter element around -30 of transcription start
PvMYB9	988	1008	core promoter element around -30 of transcription start
PvMYB9	989	1009	core promoter element around -30 of transcription start
PvMYB9	990	1010	core promoter element around -30 of transcription start
PvMYB9	1404	1424	core promoter element around -30 of transcription start
PvMYB9	1438	1458	core promoter element around -30 of transcription start
PvMYB9	1584	1604	core promoter element around -30 of transcription start
PvMYB9	1739	1759	core promoter element around -30 of transcription start
PvMYB9	1760	1780	core promoter element around -30 of transcription start
PvMYB9	1766	1786	core promoter element around -30 of transcription start
PvMYB9	1925	1945	core promoter element around -30 of transcription start
PvMYB9	1926	1946	core promoter element around -30 of transcription start
PvMYB9	1928	1948	core promoter element around -30 of transcription start
PvMYB9	1942	1962	core promoter element around -30 of transcription start
PvMYB9	1316	1336	cis-acting element involved in gibberellin-responsiveness
PvMYB9	114	134	cis-acting regulatory element involved in light responsiveness
PvMYB9	1529	1549	cis-acting regulatory element involved in light responsiveness
PvMYB9	1571	1591	cis-acting regulatory element involved in light responsiveness
PvMYB9	1785	1805	cis-acting regulatory element involved in light responsiveness
PvMYB9	274	294	MYB binding site involved in drought-inducibility
PvMYB9	1559	1579	cis-acting regulatory element involved in light responsiveness
PvMYB9	910	930	cis-acting regulatory element involved in light responsiveness
PvMYB9	783	803	cis-acting regulatory element involved in light responsiveness
PvMYB9	954	974	cis-acting regulatory element involved in light responsiveness
PvMYB9	1933	1953	cis-acting regulatory element involved in light responsiveness
PvMYB9	806	826	cis-acting regulatory element involved in light responsiveness
PvMYB9	1292	1312	cis-acting regulatory element involved in light responsiveness
PvMYB9	1294	1314	cis-acting regulatory element involved in light responsiveness
PvMYB10	630	650	cis-acting element involved in defense and stress responsiveness
PvMYB10	153	173	cis-acting element involved in salicylic acid responsiveness
PvMYB10	688	708	cis-acting element involved in the abscisic acid responsiveness
PvMYB10	689	709	cis-acting element involved in the abscisic acid responsiveness
PvMYB10	1499	1519	cis-acting element involved in the abscisic acid responsiveness
PvMYB10	121	141	cis-acting regulatory element essential for the anaerobic induction
PvMYB10	142	162	cis-acting regulatory element essential for the anaerobic induction
PvMYB10	200	220	cis-acting regulatory element involved in auxin responsiveness
PvMYB10	514	534	cis-acting regulatory element involved in light responsiveness
PvMYB10	688	708	cis-acting regulatory element involved in light responsiveness
PvMYB10	688	708	cis-acting regulatory element involved in light responsiveness
PvMYB10	225	245	cis-acting regulatory element related to meristem expression
PvMYB10	1509	1529	cis-acting regulatory element related to meristem expression
PvMYB10	130	150	common cis-acting element in promoter and enhancer regions
PvMYB10	230	250	common cis-acting element in promoter and enhancer regions
PvMYB10	299	319	common cis-acting element in promoter and enhancer regions
PvMYB10	364	384	common cis-acting element in promoter and enhancer regions
PvMYB10	451	471	common cis-acting element in promoter and enhancer regions
PvMYB10	681	701	common cis-acting element in promoter and enhancer regions
PvMYB10	853	873	common cis-acting element in promoter and enhancer regions
PvMYB10	887	907	common cis-acting element in promoter and enhancer regions
PvMYB10	947	967	common cis-acting element in promoter and enhancer regions
PvMYB10	1534	1554	common cis-acting element in promoter and enhancer regions
PvMYB10	333	353	core promoter element around -30 of transcription start
PvMYB10	334	354	core promoter element around -30 of transcription start
PvMYB10	346	366	core promoter element around -30 of transcription start
PvMYB10	447	467	core promoter element around -30 of transcription start
PvMYB10	448	468	core promoter element around -30 of transcription start
PvMYB10	519	539	core promoter element around -30 of transcription start
PvMYB10	520	540	core promoter element around -30 of transcription start
PvMYB10	521	541	core promoter element around -30 of transcription start
PvMYB10	522	542	core promoter element around -30 of transcription start
PvMYB10	787	807	core promoter element around -30 of transcription start
PvMYB10	856	876	core promoter element around -30 of transcription start
PvMYB10	857	877	core promoter element around -30 of transcription start
PvMYB10	858	878	core promoter element around -30 of transcription start
PvMYB10	869	889	core promoter element around -30 of transcription start
PvMYB10	870	890	core promoter element around -30 of transcription start
PvMYB10	871	891	core promoter element around -30 of transcription start
PvMYB10	910	930	core promoter element around -30 of transcription start
PvMYB10	911	931	core promoter element around -30 of transcription start
PvMYB10	912	932	core promoter element around -30 of transcription start
PvMYB10	931	951	core promoter element around -30 of transcription start
PvMYB10	933	953	core promoter element around -30 of transcription start
PvMYB10	1765	1785	core promoter element around -30 of transcription start
PvMYB10	1771	1791	core promoter element around -30 of transcription start
PvMYB10	1842	1862	core promoter element around -30 of transcription start
PvMYB10	1843	1863	core promoter element around -30 of transcription start
PvMYB10	1940	1960	core promoter element around -30 of transcription start
PvMYB10	1942	1962	core promoter element around -30 of transcription start
PvMYB10	1948	1968	core promoter element around -30 of transcription start
PvMYB10	1949	1969	core promoter element around -30 of transcription start
PvMYB10	1174	1194	cis-acting regulatory element involved in light responsiveness
PvMYB10	1195	1215	cis-acting regulatory element involved in light responsiveness
PvMYB10	1234	1254	cis-acting regulatory element involved in light responsiveness
PvMYB10	1239	1259	cis-acting regulatory element involved in light responsiveness
PvMYB10	1457	1477	cis-acting regulatory element involved in light responsiveness
PvMYB10	1832	1852	cis-acting regulatory element involved in light responsiveness
PvMYB10	489	509	MYB binding site involved in drought-inducibility
PvMYB10	1980	2000	MYBHv1 binding site
PvMYB10	628	648	cis-acting regulatory element involved in light responsiveness
PvMYB10	841	861	cis-acting regulatory element involved in light responsiveness
PvMYB10	1149	1169	cis-acting regulatory element involved in light responsiveness
PvMYB10	1794	1814	cis-acting regulatory element involved in light responsiveness
PvMYB10	1008	1028	cis-acting regulatory element involved in light responsiveness
PvMYB10	1226	1246	cis-acting regulatory element involved in light responsiveness
PvMYB10	320	340	cis-acting regulatory element involved in light responsiveness
PvMYB10	600	620	cis-acting regulatory element involved in light responsiveness
PvMYB10	894	914	cis-acting regulatory element involved in light responsiveness
PvMYB11	1163	1183	cis-acting element involved in low-temperature responsiveness
PvMYB11	1216	1236	cis-acting element involved in low-temperature responsiveness
PvMYB11	50	70	cis-acting element involved in the abscisic acid responsiveness
PvMYB11	56	76	cis-acting element involved in the abscisic acid responsiveness
PvMYB11	88	108	cis-acting element involved in the abscisic acid responsiveness
PvMYB11	145	165	cis-acting element involved in the abscisic acid responsiveness
PvMYB11	146	166	cis-acting element involved in the abscisic acid responsiveness
PvMYB11	150	170	cis-acting element involved in the abscisic acid responsiveness
PvMYB11	154	174	cis-acting element involved in the abscisic acid responsiveness
PvMYB11	157	177	cis-acting element involved in the abscisic acid responsiveness
PvMYB11	224	244	cis-acting element involved in the abscisic acid responsiveness
PvMYB11	416	436	cis-acting element involved in the abscisic acid responsiveness
PvMYB11	418	438	cis-acting element involved in the abscisic acid responsiveness
PvMYB11	976	996	cis-acting element involved in the abscisic acid responsiveness
PvMYB11	145	165	cis-acting regulatory element involved in light responsiveness
PvMYB11	56	76	cis-acting regulatory element involved in light responsiveness
PvMYB11	88	108	cis-acting regulatory element involved in light responsiveness
PvMYB11	145	165	cis-acting regulatory element involved in light responsiveness
PvMYB11	156	176	cis-acting regulatory element involved in light responsiveness
PvMYB11	224	244	cis-acting regulatory element involved in light responsiveness
PvMYB11	418	438	cis-acting regulatory element involved in light responsiveness
PvMYB11	976	996	cis-acting regulatory element involved in light responsiveness
PvMYB11	1255	1275	cis-acting regulatory element involved in light responsiveness
PvMYB11	1385	1405	cis-acting regulatory element involved in light responsiveness
PvMYB11	71	91	cis-acting regulatory element involved in seed-specific regulation
PvMYB11	75	95	cis-acting regulatory element involved in seed-specific regulation
PvMYB11	396	416	cis-acting regulatory element involved in seed-specific regulation
PvMYB11	858	878	cis-acting regulatory element involved in seed-specific regulation
PvMYB11	899	919	cis-acting regulatory element involved in seed-specific regulation
PvMYB11	903	923	cis-acting regulatory element involved in seed-specific regulation
PvMYB11	983	1003	cis-acting regulatory element involved in seed-specific regulation
PvMYB11	1837	1857	cis-acting regulatory element involved in seed-specific regulation
PvMYB11	102	122	cis-acting regulatory element involved in the MeJA-responsiveness
PvMYB11	149	169	cis-acting regulatory element involved in the MeJA-responsiveness
PvMYB11	1007	1027	cis-acting regulatory element involved in the MeJA-responsiveness
PvMYB11	1906	1926	cis-acting regulatory element involved in the MeJA-responsiveness
PvMYB11	1942	1962	cis-acting regulatory element involved in the MeJA-responsiveness
PvMYB11	102	122	cis-acting regulatory element involved in the MeJA-responsiveness
PvMYB11	149	169	cis-acting regulatory element involved in the MeJA-responsiveness
PvMYB11	1007	1027	cis-acting regulatory element involved in the MeJA-responsiveness
PvMYB11	1906	1926	cis-acting regulatory element involved in the MeJA-responsiveness
PvMYB11	1942	1962	cis-acting regulatory element involved in the MeJA-responsiveness
PvMYB11	304	324	common cis-acting element in promoter and enhancer regions
PvMYB11	1065	1085	common cis-acting element in promoter and enhancer regions
PvMYB11	1374	1394	common cis-acting element in promoter and enhancer regions
PvMYB11	1390	1410	common cis-acting element in promoter and enhancer regions
PvMYB11	1734	1754	common cis-acting element in promoter and enhancer regions
PvMYB11	962	982	core promoter element around -30 of transcription start
PvMYB11	1000	1020	core promoter element around -30 of transcription start
PvMYB11	1047	1067	core promoter element around -30 of transcription start
PvMYB11	1048	1068	core promoter element around -30 of transcription start
PvMYB11	1049	1069	core promoter element around -30 of transcription start
PvMYB11	1690	1710	core promoter element around -30 of transcription start
PvMYB11	1723	1743	core promoter element around -30 of transcription start
PvMYB11	1725	1745	core promoter element around -30 of transcription start
PvMYB11	1794	1814	core promoter element around -30 of transcription start
PvMYB11	1795	1815	core promoter element around -30 of transcription start
PvMYB11	1796	1816	core promoter element around -30 of transcription start
PvMYB11	1797	1817	core promoter element around -30 of transcription start
PvMYB11	1709	1729	element involved in differentiation of the palisade mesophyll cells
PvMYB11	761	781	cis-acting element involved in gibberellin-responsiveness
PvMYB11	452	472	cis-acting regulatory element involved in light responsiveness
PvMYB11	1946	1966	cis-acting regulatory element involved in light responsiveness
PvMYB11	1990	2010	cis-acting regulatory element involved in light responsiveness
PvMYB11	300	320	cis-acting regulatory element involved in light responsiveness
PvMYB11	1595	1615	cis-acting regulatory element involved in light responsiveness
PvMYB11	1617	1637	cis-acting regulatory element involved in light responsiveness
PvMYB11	1379	1399	cis-acting regulatory element involved in light responsiveness
PvMYB11	675	695	cis-acting regulatory element involved in light responsiveness
PvMYB12	1555	1575	cis-acting element involved in the abscisic acid responsiveness
PvMYB12	1599	1619	cis-acting element involved in the abscisic acid responsiveness
PvMYB12	1867	1887	cis-acting element involved in the abscisic acid responsiveness
PvMYB12	902	922	cis-acting regulatory element essential for the anaerobic induction
PvMYB12	1409	1429	cis-acting regulatory element essential for the anaerobic induction
PvMYB12	1546	1566	cis-acting regulatory element essential for the anaerobic induction
PvMYB12	1598	1618	cis-acting regulatory element involved in light responsiveness
PvMYB12	1554	1574	cis-acting regulatory element involved in light responsiveness
PvMYB12	120	140	cis-acting regulatory element involved in the MeJA-responsiveness
PvMYB12	974	994	cis-acting regulatory element involved in the MeJA-responsiveness
PvMYB12	1597	1617	cis-acting regulatory element involved in the MeJA-responsiveness
PvMYB12	120	140	cis-acting regulatory element involved in the MeJA-responsiveness
PvMYB12	974	994	cis-acting regulatory element involved in the MeJA-responsiveness
PvMYB12	1597	1617	cis-acting regulatory element involved in the MeJA-responsiveness
PvMYB12	220	240	common cis-acting element in promoter and enhancer regions
PvMYB12	278	298	common cis-acting element in promoter and enhancer regions
PvMYB12	336	356	common cis-acting element in promoter and enhancer regions
PvMYB12	608	628	common cis-acting element in promoter and enhancer regions
PvMYB12	668	688	common cis-acting element in promoter and enhancer regions
PvMYB12	778	798	common cis-acting element in promoter and enhancer regions
PvMYB12	912	932	common cis-acting element in promoter and enhancer regions
PvMYB12	995	1015	common cis-acting element in promoter and enhancer regions
PvMYB12	1009	1029	common cis-acting element in promoter and enhancer regions
PvMYB12	1014	1034	common cis-acting element in promoter and enhancer regions
PvMYB12	1051	1071	common cis-acting element in promoter and enhancer regions
PvMYB12	1114	1134	common cis-acting element in promoter and enhancer regions
PvMYB12	1241	1261	common cis-acting element in promoter and enhancer regions
PvMYB12	1246	1266	common cis-acting element in promoter and enhancer regions
PvMYB12	1430	1450	common cis-acting element in promoter and enhancer regions
PvMYB12	1435	1455	common cis-acting element in promoter and enhancer regions
PvMYB12	1892	1912	common cis-acting element in promoter and enhancer regions
PvMYB12	61	81	core promoter element around -30 of transcription start
PvMYB12	62	82	core promoter element around -30 of transcription start
PvMYB12	156	176	core promoter element around -30 of transcription start
PvMYB12	157	177	core promoter element around -30 of transcription start
PvMYB12	158	178	core promoter element around -30 of transcription start
PvMYB12	223	243	core promoter element around -30 of transcription start
PvMYB12	225	245	core promoter element around -30 of transcription start
PvMYB12	342	362	core promoter element around -30 of transcription start
PvMYB12	343	363	core promoter element around -30 of transcription start
PvMYB12	364	384	core promoter element around -30 of transcription start
PvMYB12	365	385	core promoter element around -30 of transcription start
PvMYB12	366	386	core promoter element around -30 of transcription start
PvMYB12	398	418	core promoter element around -30 of transcription start
PvMYB12	400	420	core promoter element around -30 of transcription start
PvMYB12	401	421	core promoter element around -30 of transcription start
PvMYB12	402	422	core promoter element around -30 of transcription start
PvMYB12	455	475	core promoter element around -30 of transcription start
PvMYB12	456	476	core promoter element around -30 of transcription start
PvMYB12	457	477	core promoter element around -30 of transcription start
PvMYB12	458	478	core promoter element around -30 of transcription start
PvMYB12	460	480	core promoter element around -30 of transcription start
PvMYB12	482	502	core promoter element around -30 of transcription start
PvMYB12	533	553	core promoter element around -30 of transcription start
PvMYB12	602	622	core promoter element around -30 of transcription start
PvMYB12	783	803	core promoter element around -30 of transcription start
PvMYB12	784	804	core promoter element around -30 of transcription start
PvMYB12	797	817	core promoter element around -30 of transcription start
PvMYB12	799	819	core promoter element around -30 of transcription start
PvMYB12	800	820	core promoter element around -30 of transcription start
PvMYB12	801	821	core promoter element around -30 of transcription start
PvMYB12	802	822	core promoter element around -30 of transcription start
PvMYB12	803	823	core promoter element around -30 of transcription start
PvMYB12	804	824	core promoter element around -30 of transcription start
PvMYB12	805	825	core promoter element around -30 of transcription start
PvMYB12	809	829	core promoter element around -30 of transcription start
PvMYB12	810	830	core promoter element around -30 of transcription start
PvMYB12	876	896	core promoter element around -30 of transcription start
PvMYB12	897	917	core promoter element around -30 of transcription start
PvMYB12	1037	1057	core promoter element around -30 of transcription start
PvMYB12	1038	1058	core promoter element around -30 of transcription start
PvMYB12	1042	1062	core promoter element around -30 of transcription start
PvMYB12	1043	1063	core promoter element around -30 of transcription start
PvMYB12	1044	1064	core promoter element around -30 of transcription start
PvMYB12	1045	1065	core promoter element around -30 of transcription start
PvMYB12	1102	1122	core promoter element around -30 of transcription start
PvMYB12	1103	1123	core promoter element around -30 of transcription start
PvMYB12	1104	1124	core promoter element around -30 of transcription start
PvMYB12	1105	1125	core promoter element around -30 of transcription start
PvMYB12	1140	1160	core promoter element around -30 of transcription start
PvMYB12	1141	1161	core promoter element around -30 of transcription start
PvMYB12	1142	1162	core promoter element around -30 of transcription start
PvMYB12	1143	1163	core promoter element around -30 of transcription start
PvMYB12	1163	1183	core promoter element around -30 of transcription start
PvMYB12	1164	1184	core promoter element around -30 of transcription start
PvMYB12	1165	1185	core promoter element around -30 of transcription start
PvMYB12	1166	1186	core promoter element around -30 of transcription start
PvMYB12	1200	1220	core promoter element around -30 of transcription start
PvMYB12	1201	1221	core promoter element around -30 of transcription start
PvMYB12	1202	1222	core promoter element around -30 of transcription start
PvMYB12	1203	1223	core promoter element around -30 of transcription start
PvMYB12	1384	1404	core promoter element around -30 of transcription start
PvMYB12	1481	1501	core promoter element around -30 of transcription start
PvMYB12	1916	1936	enhancer-like element involved in anoxic specific inducibility
PvMYB12	1963	1983	cis-acting element involved in gibberellin-responsiveness
PvMYB12	938	958	cis-acting regulatory element involved in light responsiveness
PvMYB12	1922	1942	cis-acting regulatory element involved in light responsiveness
PvMYB12	1923	1943	cis-acting regulatory element involved in light responsiveness
PvMYB12	432	452	cis-acting regulatory element involved in light responsiveness
PvMYB12	1888	1908	cis-acting regulatory element involved in light responsiveness
PvMYB12	1577	1597	cis-acting regulatory element involved in light responsiveness
PvMYB12	1981	2001	cis-acting regulatory element involved in light responsiveness
PvMYB12	27	47	cis-acting regulatory element involved in light responsiveness
PvMYB12	707	727	cis-acting regulatory element involved in light responsiveness
PvMYB12	1439	1459	cis-acting regulatory element involved in light responsiveness
PvMYB12	1378	1398	cis-acting regulatory element involved in light responsiveness
PvMYB13	1164	1184	cis-acting element involved in cell cycle regulation
PvMYB13	902	922	cis-acting regulatory element involved in light responsiveness
PvMYB13	1030	1050	cis-acting element involved in low-temperature responsiveness
PvMYB13	624	644	cis-acting element involved in phytochrome down-regulation expression
PvMYB13	112	132	cis-acting element involved in the abscisic acid responsiveness
PvMYB13	401	421	cis-acting element involved in the abscisic acid responsiveness
PvMYB13	605	625	cis-acting element involved in the abscisic acid responsiveness
PvMYB13	607	627	cis-acting element involved in the abscisic acid responsiveness
PvMYB13	608	628	cis-acting element involved in the abscisic acid responsiveness
PvMYB13	612	632	cis-acting element involved in the abscisic acid responsiveness
PvMYB13	691	711	cis-acting element involved in the abscisic acid responsiveness
PvMYB13	698	718	cis-acting element involved in the abscisic acid responsiveness
PvMYB13	699	719	cis-acting element involved in the abscisic acid responsiveness
PvMYB13	927	947	cis-acting element involved in the abscisic acid responsiveness
PvMYB13	1068	1088	cis-acting element involved in the abscisic acid responsiveness
PvMYB13	1069	1089	cis-acting element involved in the abscisic acid responsiveness
PvMYB13	1222	1242	cis-acting element involved in the abscisic acid responsiveness
PvMYB13	1400	1420	cis-acting element involved in the abscisic acid responsiveness
PvMYB13	1557	1577	cis-acting element involved in the abscisic acid responsiveness
PvMYB13	1634	1654	cis-acting element involved in the abscisic acid responsiveness
PvMYB13	1635	1655	cis-acting element involved in the abscisic acid responsiveness
PvMYB13	1652	1672	cis-acting element involved in the abscisic acid responsiveness
PvMYB13	1183	1203	cis-acting regulatory element essential for the anaerobic induction
PvMYB13	1188	1208	cis-acting regulatory element essential for the anaerobic induction
PvMYB13	112	132	cis-acting regulatory element involved in light responsiveness
PvMYB13	607	627	cis-acting regulatory element involved in light responsiveness
PvMYB13	698	718	cis-acting regulatory element involved in light responsiveness
PvMYB13	1068	1088	cis-acting regulatory element involved in light responsiveness
PvMYB13	1222	1242	cis-acting regulatory element involved in light responsiveness
PvMYB13	1556	1576	cis-acting regulatory element involved in light responsiveness
PvMYB13	1634	1654	cis-acting regulatory element involved in light responsiveness
PvMYB13	401	421	cis-acting regulatory element involved in light responsiveness
PvMYB13	577	597	cis-acting regulatory element involved in light responsiveness
PvMYB13	607	627	cis-acting regulatory element involved in light responsiveness
PvMYB13	690	710	cis-acting regulatory element involved in light responsiveness
PvMYB13	698	718	cis-acting regulatory element involved in light responsiveness
PvMYB13	926	946	cis-acting regulatory element involved in light responsiveness
PvMYB13	1068	1088	cis-acting regulatory element involved in light responsiveness
PvMYB13	1399	1419	cis-acting regulatory element involved in light responsiveness
PvMYB13	1634	1654	cis-acting regulatory element involved in light responsiveness
PvMYB13	611	631	cis-acting regulatory element involved in the MeJA-responsiveness
PvMYB13	645	665	cis-acting regulatory element involved in the MeJA-responsiveness
PvMYB13	702	722	cis-acting regulatory element involved in the MeJA-responsiveness
PvMYB13	611	631	cis-acting regulatory element involved in the MeJA-responsiveness
PvMYB13	645	665	cis-acting regulatory element involved in the MeJA-responsiveness
PvMYB13	702	722	cis-acting regulatory element involved in the MeJA-responsiveness
PvMYB13	118	138	common cis-acting element in promoter and enhancer regions
PvMYB13	165	185	common cis-acting element in promoter and enhancer regions
PvMYB13	180	200	common cis-acting element in promoter and enhancer regions
PvMYB13	369	389	common cis-acting element in promoter and enhancer regions
PvMYB13	752	772	common cis-acting element in promoter and enhancer regions
PvMYB13	772	792	common cis-acting element in promoter and enhancer regions
PvMYB13	11	31	core promoter element around -30 of transcription start
PvMYB13	12	32	core promoter element around -30 of transcription start
PvMYB13	13	33	core promoter element around -30 of transcription start
PvMYB13	69	89	core promoter element around -30 of transcription start
PvMYB13	70	90	core promoter element around -30 of transcription start
PvMYB13	79	99	core promoter element around -30 of transcription start
PvMYB13	248	268	core promoter element around -30 of transcription start
PvMYB13	249	269	core promoter element around -30 of transcription start
PvMYB13	292	312	core promoter element around -30 of transcription start
PvMYB13	331	351	core promoter element around -30 of transcription start
PvMYB13	333	353	core promoter element around -30 of transcription start
PvMYB13	411	431	core promoter element around -30 of transcription start
PvMYB13	469	489	core promoter element around -30 of transcription start
PvMYB13	686	706	core promoter element around -30 of transcription start
PvMYB13	688	708	core promoter element around -30 of transcription start
PvMYB13	1397	1417	core promoter element around -30 of transcription start
PvMYB13	1751	1771	core promoter element around -30 of transcription start
PvMYB13	1987	2007	core promoter element around -30 of transcription start
PvMYB13	1091	1111	enhancer-like element involved in anoxic specific inducibility
PvMYB13	1845	1865	enhancer-like element involved in anoxic specific inducibility
PvMYB13	1860	1880	MYB binding site involved in drought-inducibility
PvMYB13	217	237	cis-acting regulatory element involved in light responsiveness
PvMYB13	190	210	MYBHv1 binding site
PvMYB13	1088	1108	MYBHv1 binding site
PvMYB13	1167	1187	MYBHv1 binding site
PvMYB13	1207	1227	cis-acting regulatory element involved in light responsiveness
PvMYB13	1042	1062	cis-acting regulatory element involved in light responsiveness
PvMYB14	1164	1184	cis-acting element involved in cell cycle regulation
PvMYB14	902	922	cis-acting regulatory element involved in light responsiveness
PvMYB14	1030	1050	cis-acting element involved in low-temperature responsiveness
PvMYB14	624	644	cis-acting element involved in phytochrome down-regulation expression
PvMYB14	112	132	cis-acting element involved in the abscisic acid responsiveness
PvMYB14	401	421	cis-acting element involved in the abscisic acid responsiveness
PvMYB14	605	625	cis-acting element involved in the abscisic acid responsiveness
PvMYB14	607	627	cis-acting element involved in the abscisic acid responsiveness
PvMYB14	608	628	cis-acting element involved in the abscisic acid responsiveness
PvMYB14	612	632	cis-acting element involved in the abscisic acid responsiveness
PvMYB14	691	711	cis-acting element involved in the abscisic acid responsiveness
PvMYB14	698	718	cis-acting element involved in the abscisic acid responsiveness
PvMYB14	699	719	cis-acting element involved in the abscisic acid responsiveness
PvMYB14	927	947	cis-acting element involved in the abscisic acid responsiveness
PvMYB14	1068	1088	cis-acting element involved in the abscisic acid responsiveness
PvMYB14	1069	1089	cis-acting element involved in the abscisic acid responsiveness
PvMYB14	1222	1242	cis-acting element involved in the abscisic acid responsiveness
PvMYB14	1400	1420	cis-acting element involved in the abscisic acid responsiveness
PvMYB14	1557	1577	cis-acting element involved in the abscisic acid responsiveness
PvMYB14	1634	1654	cis-acting element involved in the abscisic acid responsiveness
PvMYB14	1635	1655	cis-acting element involved in the abscisic acid responsiveness
PvMYB14	1652	1672	cis-acting element involved in the abscisic acid responsiveness
PvMYB14	1183	1203	cis-acting regulatory element essential for the anaerobic induction
PvMYB14	1188	1208	cis-acting regulatory element essential for the anaerobic induction
PvMYB14	401	421	cis-acting regulatory element involved in light responsiveness
PvMYB14	577	597	cis-acting regulatory element involved in light responsiveness
PvMYB14	607	627	cis-acting regulatory element involved in light responsiveness
PvMYB14	690	710	cis-acting regulatory element involved in light responsiveness
PvMYB14	698	718	cis-acting regulatory element involved in light responsiveness
PvMYB14	926	946	cis-acting regulatory element involved in light responsiveness
PvMYB14	1068	1088	cis-acting regulatory element involved in light responsiveness
PvMYB14	1399	1419	cis-acting regulatory element involved in light responsiveness
PvMYB14	1634	1654	cis-acting regulatory element involved in light responsiveness
PvMYB14	112	132	cis-acting regulatory element involved in light responsiveness
PvMYB14	607	627	cis-acting regulatory element involved in light responsiveness
PvMYB14	698	718	cis-acting regulatory element involved in light responsiveness
PvMYB14	1068	1088	cis-acting regulatory element involved in light responsiveness
PvMYB14	1222	1242	cis-acting regulatory element involved in light responsiveness
PvMYB14	1556	1576	cis-acting regulatory element involved in light responsiveness
PvMYB14	1634	1654	cis-acting regulatory element involved in light responsiveness
PvMYB14	611	631	cis-acting regulatory element involved in the MeJA-responsiveness
PvMYB14	645	665	cis-acting regulatory element involved in the MeJA-responsiveness
PvMYB14	702	722	cis-acting regulatory element involved in the MeJA-responsiveness
PvMYB14	611	631	cis-acting regulatory element involved in the MeJA-responsiveness
PvMYB14	645	665	cis-acting regulatory element involved in the MeJA-responsiveness
PvMYB14	702	722	cis-acting regulatory element involved in the MeJA-responsiveness
PvMYB14	118	138	common cis-acting element in promoter and enhancer regions
PvMYB14	165	185	common cis-acting element in promoter and enhancer regions
PvMYB14	180	200	common cis-acting element in promoter and enhancer regions
PvMYB14	369	389	common cis-acting element in promoter and enhancer regions
PvMYB14	752	772	common cis-acting element in promoter and enhancer regions
PvMYB14	772	792	common cis-acting element in promoter and enhancer regions
PvMYB14	11	31	core promoter element around -30 of transcription start
PvMYB14	12	32	core promoter element around -30 of transcription start
PvMYB14	13	33	core promoter element around -30 of transcription start
PvMYB14	69	89	core promoter element around -30 of transcription start
PvMYB14	70	90	core promoter element around -30 of transcription start
PvMYB14	79	99	core promoter element around -30 of transcription start
PvMYB14	248	268	core promoter element around -30 of transcription start
PvMYB14	249	269	core promoter element around -30 of transcription start
PvMYB14	292	312	core promoter element around -30 of transcription start
PvMYB14	331	351	core promoter element around -30 of transcription start
PvMYB14	333	353	core promoter element around -30 of transcription start
PvMYB14	411	431	core promoter element around -30 of transcription start
PvMYB14	469	489	core promoter element around -30 of transcription start
PvMYB14	686	706	core promoter element around -30 of transcription start
PvMYB14	688	708	core promoter element around -30 of transcription start
PvMYB14	1397	1417	core promoter element around -30 of transcription start
PvMYB14	1751	1771	core promoter element around -30 of transcription start
PvMYB14	1987	2007	core promoter element around -30 of transcription start
PvMYB14	1091	1111	enhancer-like element involved in anoxic specific inducibility
PvMYB14	1845	1865	enhancer-like element involved in anoxic specific inducibility
PvMYB14	1860	1880	MYB binding site involved in drought-inducibility
PvMYB14	217	237	cis-acting regulatory element involved in light responsiveness
PvMYB14	190	210	MYBHv1 binding site
PvMYB14	1088	1108	MYBHv1 binding site
PvMYB14	1167	1187	MYBHv1 binding site
PvMYB14	1042	1062	cis-acting regulatory element involved in light responsiveness
PvMYB14	1207	1227	cis-acting regulatory element involved in light responsiveness
PvMYB15	1948	1968	cis-acting element involved in salicylic acid responsiveness
PvMYB15	1061	1081	cis-acting element involved in the abscisic acid responsiveness
PvMYB15	1122	1142	cis-acting element involved in the abscisic acid responsiveness
PvMYB15	369	389	cis-acting regulatory element essential for the anaerobic induction
PvMYB15	1060	1080	cis-acting regulatory element involved in light responsiveness
PvMYB15	1121	1141	cis-acting regulatory element involved in light responsiveness
PvMYB15	1589	1609	cis-acting regulatory element involved in light responsiveness
PvMYB15	35	55	cis-acting regulatory element involved in the MeJA-responsiveness
PvMYB15	626	646	cis-acting regulatory element involved in the MeJA-responsiveness
PvMYB15	646	666	cis-acting regulatory element involved in the MeJA-responsiveness
PvMYB15	965	985	cis-acting regulatory element involved in the MeJA-responsiveness
PvMYB15	1768	1788	cis-acting regulatory element involved in the MeJA-responsiveness
PvMYB15	1973	1993	cis-acting regulatory element involved in the MeJA-responsiveness
PvMYB15	35	55	cis-acting regulatory element involved in the MeJA-responsiveness
PvMYB15	626	646	cis-acting regulatory element involved in the MeJA-responsiveness
PvMYB15	646	666	cis-acting regulatory element involved in the MeJA-responsiveness
PvMYB15	965	985	cis-acting regulatory element involved in the MeJA-responsiveness
PvMYB15	1768	1788	cis-acting regulatory element involved in the MeJA-responsiveness
PvMYB15	1973	1993	cis-acting regulatory element involved in the MeJA-responsiveness
PvMYB15	676	696	cis-acting regulatory element related to meristem expression
PvMYB15	1064	1084	cis-regulatory element involved in endosperm expression
PvMYB15	501	521	common cis-acting element in promoter and enhancer regions
PvMYB15	782	802	common cis-acting element in promoter and enhancer regions
PvMYB15	1093	1113	common cis-acting element in promoter and enhancer regions
PvMYB15	1676	1696	common cis-acting element in promoter and enhancer regions
PvMYB15	1801	1821	common cis-acting element in promoter and enhancer regions
PvMYB15	1941	1961	common cis-acting element in promoter and enhancer regions
PvMYB15	418	438	core promoter element around -30 of transcription start
PvMYB15	419	439	core promoter element around -30 of transcription start
PvMYB15	420	440	core promoter element around -30 of transcription start
PvMYB15	421	441	core promoter element around -30 of transcription start
PvMYB15	660	680	core promoter element around -30 of transcription start
PvMYB15	1710	1730	core promoter element around -30 of transcription start
PvMYB15	1711	1731	core promoter element around -30 of transcription start
PvMYB15	1712	1732	core promoter element around -30 of transcription start
PvMYB15	541	561	enhancer-like element involved in anoxic specific inducibility
PvMYB15	13	33	cis-acting regulatory element involved in light responsiveness
PvMYB15	23	43	MYB binding site involved in drought-inducibility
PvMYB15	915	935	MYB binding site involved in drought-inducibility
PvMYB15	1191	1211	MYBHv1 binding site
PvMYB15	1808	1828	cis-acting regulatory element involved in light responsiveness
PvMYB15	1933	1953	cis-acting regulatory element involved in light responsiveness
PvMYB16	1204	1224	cis-acting element involved in the abscisic acid responsiveness
PvMYB16	1254	1274	cis-acting element involved in the abscisic acid responsiveness
PvMYB16	524	544	cis-acting regulatory element essential for the anaerobic induction
PvMYB16	1204	1224	cis-acting regulatory element involved in light responsiveness
PvMYB16	275	295	cis-acting regulatory element involved in light responsiveness
PvMYB16	1254	1274	cis-acting regulatory element involved in light responsiveness
PvMYB16	90	110	cis-acting regulatory element involved in the MeJA-responsiveness
PvMYB16	1183	1203	cis-acting regulatory element involved in the MeJA-responsiveness
PvMYB16	90	110	cis-acting regulatory element involved in the MeJA-responsiveness
PvMYB16	1183	1203	cis-acting regulatory element involved in the MeJA-responsiveness
PvMYB16	1013	1033	cis-acting regulatory element involved in zein metabolism regulation
PvMYB16	1441	1461	cis-acting regulatory element involved in zein metabolism regulation
PvMYB16	295	315	cis-acting regulatory element related to meristem expression
PvMYB16	412	432	common cis-acting element in promoter and enhancer regions
PvMYB16	1038	1058	common cis-acting element in promoter and enhancer regions
PvMYB16	1243	1263	common cis-acting element in promoter and enhancer regions
PvMYB16	428	448	core promoter element around -30 of transcription start
PvMYB16	430	450	core promoter element around -30 of transcription start
PvMYB16	444	464	core promoter element around -30 of transcription start
PvMYB16	516	536	core promoter element around -30 of transcription start
PvMYB16	517	537	core promoter element around -30 of transcription start
PvMYB16	518	538	core promoter element around -30 of transcription start
PvMYB16	546	566	core promoter element around -30 of transcription start
PvMYB16	547	567	core promoter element around -30 of transcription start
PvMYB16	548	568	core promoter element around -30 of transcription start
PvMYB16	549	569	core promoter element around -30 of transcription start
PvMYB16	551	571	core promoter element around -30 of transcription start
PvMYB16	722	742	core promoter element around -30 of transcription start
PvMYB16	723	743	core promoter element around -30 of transcription start
PvMYB16	724	744	core promoter element around -30 of transcription start
PvMYB16	796	816	core promoter element around -30 of transcription start
PvMYB16	798	818	core promoter element around -30 of transcription start
PvMYB16	879	899	core promoter element around -30 of transcription start
PvMYB16	1507	1527	core promoter element around -30 of transcription start
PvMYB16	1508	1528	core promoter element around -30 of transcription start
PvMYB16	1509	1529	core promoter element around -30 of transcription start
PvMYB16	1861	1881	core promoter element around -30 of transcription start
PvMYB16	1531	1551	cis-acting element involved in gibberellin-responsiveness
PvMYB16	53	73	cis-acting regulatory element involved in light responsiveness
PvMYB16	1060	1080	cis-acting regulatory element involved in light responsiveness
PvMYB16	1460	1480	cis-acting regulatory element involved in light responsiveness
PvMYB16	1658	1678	cis-acting regulatory element involved in light responsiveness
PvMYB17	702	722	cis-acting element involved in low-temperature responsiveness
PvMYB17	58	78	cis-acting element involved in the abscisic acid responsiveness
PvMYB17	189	209	cis-acting element involved in the abscisic acid responsiveness
PvMYB17	938	958	cis-acting element involved in the abscisic acid responsiveness
PvMYB17	1374	1394	cis-acting element involved in the abscisic acid responsiveness
PvMYB17	1475	1495	cis-acting element involved in the abscisic acid responsiveness
PvMYB17	1738	1758	cis-acting element involved in the abscisic acid responsiveness
PvMYB17	340	360	cis-acting regulatory element essential for the anaerobic induction
PvMYB17	434	454	cis-acting regulatory element essential for the anaerobic induction
PvMYB17	1120	1140	cis-acting regulatory element essential for the anaerobic induction
PvMYB17	422	442	cis-acting regulatory element involved in circadian control
PvMYB17	188	208	cis-acting regulatory element involved in light responsiveness
PvMYB17	937	957	cis-acting regulatory element involved in light responsiveness
PvMYB17	1475	1495	cis-acting regulatory element involved in light responsiveness
PvMYB17	1737	1757	cis-acting regulatory element involved in light responsiveness
PvMYB17	56	76	cis-acting regulatory element involved in seed-specific regulation
PvMYB17	227	247	cis-acting regulatory element involved in seed-specific regulation
PvMYB17	576	596	cis-acting regulatory element involved in seed-specific regulation
PvMYB17	1110	1130	cis-acting regulatory element involved in seed-specific regulation
PvMYB17	1114	1134	cis-acting regulatory element involved in seed-specific regulation
PvMYB17	1736	1756	cis-acting regulatory element involved in the MeJA-responsiveness
PvMYB17	1741	1761	cis-acting regulatory element involved in the MeJA-responsiveness
PvMYB17	1736	1756	cis-acting regulatory element involved in the MeJA-responsiveness
PvMYB17	1741	1761	cis-acting regulatory element involved in the MeJA-responsiveness
PvMYB17	1932	1952	cis-acting regulatory element related to meristem expression
PvMYB17	76	96	common cis-acting element in promoter and enhancer regions
PvMYB17	102	122	common cis-acting element in promoter and enhancer regions
PvMYB17	240	260	common cis-acting element in promoter and enhancer regions
PvMYB17	520	540	common cis-acting element in promoter and enhancer regions
PvMYB17	738	758	common cis-acting element in promoter and enhancer regions
PvMYB17	1032	1052	common cis-acting element in promoter and enhancer regions
PvMYB17	1357	1377	common cis-acting element in promoter and enhancer regions
PvMYB17	1616	1636	common cis-acting element in promoter and enhancer regions
PvMYB17	260	280	core promoter element around -30 of transcription start
PvMYB17	270	290	core promoter element around -30 of transcription start
PvMYB17	271	291	core promoter element around -30 of transcription start
PvMYB17	272	292	core promoter element around -30 of transcription start
PvMYB17	274	294	core promoter element around -30 of transcription start
PvMYB17	298	318	core promoter element around -30 of transcription start
PvMYB17	299	319	core promoter element around -30 of transcription start
PvMYB17	300	320	core promoter element around -30 of transcription start
PvMYB17	302	322	core promoter element around -30 of transcription start
PvMYB17	347	367	core promoter element around -30 of transcription start
PvMYB17	348	368	core promoter element around -30 of transcription start
PvMYB17	349	369	core promoter element around -30 of transcription start
PvMYB17	1372	1392	core promoter element around -30 of transcription start
PvMYB17	1390	1410	core promoter element around -30 of transcription start
PvMYB17	1391	1411	core promoter element around -30 of transcription start
PvMYB17	1392	1412	core promoter element around -30 of transcription start
PvMYB17	1670	1690	core promoter element around -30 of transcription start
PvMYB17	1671	1691	core promoter element around -30 of transcription start
PvMYB17	1786	1806	core promoter element around -30 of transcription start
PvMYB17	1895	1915	core promoter element around -30 of transcription start
PvMYB17	1900	1920	core promoter element around -30 of transcription start
PvMYB17	1901	1921	core promoter element around -30 of transcription start
PvMYB17	1903	1923	core promoter element around -30 of transcription start
PvMYB17	1922	1942	core promoter element around -30 of transcription start
PvMYB17	1966	1986	core promoter element around -30 of transcription start
PvMYB17	1968	1988	core promoter element around -30 of transcription start
PvMYB17	819	839	cis-acting regulatory element involved in light responsiveness
PvMYB17	1804	1824	cis-acting regulatory element involved in light responsiveness
PvMYB17	692	712	cis-acting regulatory element involved in light responsiveness
PvMYB17	775	795	protein binding site
PvMYB18	14	34	cis-acting element involved in gibberellin-responsiveness
PvMYB18	475	495	cis-acting element involved in gibberellin-responsiveness
PvMYB18	453	473	cis-acting element involved in the abscisic acid responsiveness
PvMYB18	455	475	cis-acting element involved in the abscisic acid responsiveness
PvMYB18	456	476	cis-acting element involved in the abscisic acid responsiveness
PvMYB18	1679	1699	cis-acting element involved in the abscisic acid responsiveness
PvMYB18	1717	1737	cis-acting element involved in the abscisic acid responsiveness
PvMYB18	1718	1738	cis-acting element involved in the abscisic acid responsiveness
PvMYB18	1165	1185	cis-acting regulatory element essential for the anaerobic induction
PvMYB18	455	475	cis-acting regulatory element involved in light responsiveness
PvMYB18	1717	1737	cis-acting regulatory element involved in light responsiveness
PvMYB18	455	475	cis-acting regulatory element involved in light responsiveness
PvMYB18	1679	1699	cis-acting regulatory element involved in light responsiveness
PvMYB18	1717	1737	cis-acting regulatory element involved in light responsiveness
PvMYB18	280	300	common cis-acting element in promoter and enhancer regions
PvMYB18	298	318	common cis-acting element in promoter and enhancer regions
PvMYB18	329	349	common cis-acting element in promoter and enhancer regions
PvMYB18	332	352	common cis-acting element in promoter and enhancer regions
PvMYB18	424	444	common cis-acting element in promoter and enhancer regions
PvMYB18	439	459	common cis-acting element in promoter and enhancer regions
PvMYB18	484	504	common cis-acting element in promoter and enhancer regions
PvMYB18	515	535	common cis-acting element in promoter and enhancer regions
PvMYB18	590	610	common cis-acting element in promoter and enhancer regions
PvMYB18	697	717	common cis-acting element in promoter and enhancer regions
PvMYB18	717	737	common cis-acting element in promoter and enhancer regions
PvMYB18	782	802	common cis-acting element in promoter and enhancer regions
PvMYB18	940	960	common cis-acting element in promoter and enhancer regions
PvMYB18	956	976	common cis-acting element in promoter and enhancer regions
PvMYB18	988	1008	common cis-acting element in promoter and enhancer regions
PvMYB18	1071	1091	common cis-acting element in promoter and enhancer regions
PvMYB18	1289	1309	common cis-acting element in promoter and enhancer regions
PvMYB18	1322	1342	common cis-acting element in promoter and enhancer regions
PvMYB18	1347	1367	common cis-acting element in promoter and enhancer regions
PvMYB18	1395	1415	common cis-acting element in promoter and enhancer regions
PvMYB18	1729	1749	common cis-acting element in promoter and enhancer regions
PvMYB18	1778	1798	common cis-acting element in promoter and enhancer regions
PvMYB18	1781	1801	common cis-acting element in promoter and enhancer regions
PvMYB18	1820	1840	common cis-acting element in promoter and enhancer regions
PvMYB18	1890	1910	common cis-acting element in promoter and enhancer regions
PvMYB18	131	151	core promoter element around -30 of transcription start
PvMYB18	132	152	core promoter element around -30 of transcription start
PvMYB18	499	519	core promoter element around -30 of transcription start
PvMYB18	501	521	core promoter element around -30 of transcription start
PvMYB18	534	554	core promoter element around -30 of transcription start
PvMYB18	536	556	core promoter element around -30 of transcription start
PvMYB18	566	586	core promoter element around -30 of transcription start
PvMYB18	567	587	core promoter element around -30 of transcription start
PvMYB18	568	588	core promoter element around -30 of transcription start
PvMYB18	569	589	core promoter element around -30 of transcription start
PvMYB18	761	781	core promoter element around -30 of transcription start
PvMYB18	788	808	core promoter element around -30 of transcription start
PvMYB18	880	900	core promoter element around -30 of transcription start
PvMYB18	881	901	core promoter element around -30 of transcription start
PvMYB18	882	902	core promoter element around -30 of transcription start
PvMYB18	883	903	core promoter element around -30 of transcription start
PvMYB18	884	904	core promoter element around -30 of transcription start
PvMYB18	920	940	core promoter element around -30 of transcription start
PvMYB18	969	989	core promoter element around -30 of transcription start
PvMYB18	972	992	core promoter element around -30 of transcription start
PvMYB18	973	993	core promoter element around -30 of transcription start
PvMYB18	988	1008	core promoter element around -30 of transcription start
PvMYB18	998	1018	core promoter element around -30 of transcription start
PvMYB18	999	1019	core promoter element around -30 of transcription start
PvMYB18	1000	1020	core promoter element around -30 of transcription start
PvMYB18	1001	1021	core promoter element around -30 of transcription start
PvMYB18	1629	1649	core promoter element around -30 of transcription start
PvMYB18	1630	1650	core promoter element around -30 of transcription start
PvMYB18	90	110	enhancer-like element involved in anoxic specific inducibility
PvMYB18	1895	1915	enhancer-like element involved in anoxic specific inducibility
PvMYB18	1735	1755	cis-acting regulatory element involved in light responsiveness
PvMYB18	1837	1857	cis-acting regulatory element involved in light responsiveness
PvMYB18	1424	1444	cis-acting regulatory element involved in light responsiveness
PvMYB18	1398	1418	cis-acting regulatory element involved in light responsiveness
PvMYB18	178	198	cis-acting regulatory element involved in light responsiveness
PvMYB18	395	415	cis-acting regulatory element involved in light responsiveness
PvMYB19	307	327	cis-acting regulatory element involved in auxin responsiveness
PvMYB19	332	352	cis-acting element involved in gibberellin-responsiveness
PvMYB19	1316	1336	cis-acting element involved in the abscisic acid responsiveness
PvMYB19	908	928	cis-acting regulatory element essential for the anaerobic induction
PvMYB19	995	1015	cis-acting regulatory element essential for the anaerobic induction
PvMYB19	198	218	cis-acting regulatory element involved in circadian control
PvMYB19	1316	1336	cis-acting regulatory element involved in light responsiveness
PvMYB19	1316	1336	cis-acting regulatory element involved in light responsiveness
PvMYB19	676	696	cis-acting regulatory element involved in the MeJA-responsiveness
PvMYB19	784	804	cis-acting regulatory element involved in the MeJA-responsiveness
PvMYB19	1402	1422	cis-acting regulatory element involved in the MeJA-responsiveness
PvMYB19	676	696	cis-acting regulatory element involved in the MeJA-responsiveness
PvMYB19	784	804	cis-acting regulatory element involved in the MeJA-responsiveness
PvMYB19	1402	1422	cis-acting regulatory element involved in the MeJA-responsiveness
PvMYB19	143	163	cis-acting regulatory element related to meristem expression
PvMYB19	1345	1365	cis-acting regulatory element related to meristem expression
PvMYB19	194	214	cis-acting regulatory element related to meristem specific activation
PvMYB19	59	79	common cis-acting element in promoter and enhancer regions
PvMYB19	223	243	common cis-acting element in promoter and enhancer regions
PvMYB19	368	388	common cis-acting element in promoter and enhancer regions
PvMYB19	401	421	common cis-acting element in promoter and enhancer regions
PvMYB19	468	488	common cis-acting element in promoter and enhancer regions
PvMYB19	742	762	common cis-acting element in promoter and enhancer regions
PvMYB19	777	797	common cis-acting element in promoter and enhancer regions
PvMYB19	993	1013	common cis-acting element in promoter and enhancer regions
PvMYB19	1094	1114	common cis-acting element in promoter and enhancer regions
PvMYB19	1284	1304	common cis-acting element in promoter and enhancer regions
PvMYB19	1477	1497	common cis-acting element in promoter and enhancer regions
PvMYB19	1599	1619	common cis-acting element in promoter and enhancer regions
PvMYB19	1684	1704	common cis-acting element in promoter and enhancer regions
PvMYB19	162	182	core promoter element around -30 of transcription start
PvMYB19	1320	1340	core promoter element around -30 of transcription start
PvMYB19	1797	1817	core promoter element around -30 of transcription start
PvMYB19	1990	2010	core promoter element around -30 of transcription start
PvMYB19	1991	2011	core promoter element around -30 of transcription start
PvMYB19	173	193	cis-acting element involved in gibberellin-responsiveness
PvMYB19	1618	1638	MYB binding site involved in drought-inducibility
PvMYB19	137	157	MYBHv1 binding site
PvMYB19	1542	1562	MYBHv1 binding site
PvMYB19	439	459	cis-acting regulatory element involved in light responsiveness
PvMYB19	494	514	cis-acting regulatory element involved in light responsiveness
PvMYB19	438	458	cis-acting regulatory element involved in light responsiveness
PvMYB19	422	442	cis-acting regulatory element involved in light responsiveness
PvMYB19	860	880	cis-acting regulatory element involved in light responsiveness
PvMYB19	1399	1419	cis-acting regulatory element involved in auxin responsiveness
PvMYB20	733	753	cis-acting regulatory element involved in auxin responsiveness
PvMYB20	146	166	cis-acting element involved in the abscisic acid responsiveness
PvMYB20	1176	1196	cis-acting element involved in the abscisic acid responsiveness
PvMYB20	1739	1759	cis-acting element involved in the abscisic acid responsiveness
PvMYB20	1993	2013	cis-acting element involved in the abscisic acid responsiveness
PvMYB20	72	92	cis-acting regulatory element essential for the anaerobic induction
PvMYB20	49	69	cis-acting regulatory element involved in light responsiveness
PvMYB20	1739	1759	cis-acting regulatory element involved in light responsiveness
PvMYB20	1992	2012	cis-acting regulatory element involved in light responsiveness
PvMYB20	146	166	cis-acting regulatory element involved in light responsiveness
PvMYB20	1176	1196	cis-acting regulatory element involved in light responsiveness
PvMYB20	1870	1890	cis-acting regulatory element involved in seed-specific regulation
PvMYB20	44	64	cis-acting regulatory element involved in the MeJA-responsiveness
PvMYB20	965	985	cis-acting regulatory element involved in the MeJA-responsiveness
PvMYB20	1335	1355	cis-acting regulatory element involved in the MeJA-responsiveness
PvMYB20	44	64	cis-acting regulatory element involved in the MeJA-responsiveness
PvMYB20	965	985	cis-acting regulatory element involved in the MeJA-responsiveness
PvMYB20	1335	1355	cis-acting regulatory element involved in the MeJA-responsiveness
PvMYB20	1031	1051	cis-acting regulatory element related to meristem expression
PvMYB20	1310	1330	cis-acting regulatory element related to meristem expression
PvMYB20	135	155	common cis-acting element in promoter and enhancer regions
PvMYB20	755	775	common cis-acting element in promoter and enhancer regions
PvMYB20	758	778	common cis-acting element in promoter and enhancer regions
PvMYB20	820	840	common cis-acting element in promoter and enhancer regions
PvMYB20	871	891	common cis-acting element in promoter and enhancer regions
PvMYB20	898	918	common cis-acting element in promoter and enhancer regions
PvMYB20	901	921	common cis-acting element in promoter and enhancer regions
PvMYB20	1106	1126	common cis-acting element in promoter and enhancer regions
PvMYB20	1566	1586	common cis-acting element in promoter and enhancer regions
PvMYB20	1569	1589	common cis-acting element in promoter and enhancer regions
PvMYB20	1987	2007	common cis-acting element in promoter and enhancer regions
PvMYB20	365	385	core promoter element around -30 of transcription start
PvMYB20	366	386	core promoter element around -30 of transcription start
PvMYB20	367	387	core promoter element around -30 of transcription start
PvMYB20	388	408	core promoter element around -30 of transcription start
PvMYB20	827	847	core promoter element around -30 of transcription start
PvMYB20	828	848	core promoter element around -30 of transcription start
PvMYB20	832	852	core promoter element around -30 of transcription start
PvMYB20	833	853	core promoter element around -30 of transcription start
PvMYB20	924	944	core promoter element around -30 of transcription start
PvMYB20	925	945	core promoter element around -30 of transcription start
PvMYB20	926	946	core promoter element around -30 of transcription start
PvMYB20	927	947	core promoter element around -30 of transcription start
PvMYB20	928	948	core promoter element around -30 of transcription start
PvMYB20	952	972	core promoter element around -30 of transcription start
PvMYB20	1435	1455	core promoter element around -30 of transcription start
PvMYB20	1438	1458	core promoter element around -30 of transcription start
PvMYB20	1440	1460	core promoter element around -30 of transcription start
PvMYB20	1502	1522	core promoter element around -30 of transcription start
PvMYB20	588	608	cis-acting regulatory element involved in light responsiveness
PvMYB20	1121	1141	cis-acting regulatory element involved in light responsiveness
PvMYB20	1122	1142	cis-acting regulatory element involved in light responsiveness
PvMYB20	1598	1618	cis-acting regulatory element involved in light responsiveness
PvMYB20	1599	1619	cis-acting regulatory element involved in light responsiveness
PvMYB20	358	378	MYB binding site involved in drought-inducibility
PvMYB20	1088	1108	MYB binding site involved in drought-inducibility
PvMYB20	276	296	MYBHv1 binding site
PvMYB20	698	718	cis-acting regulatory element involved in light responsiveness
PvMYB21	1373	1393	binding site of AT-rich DNA binding protein (ATBP-1)
PvMYB21	339	359	cis-acting element involved in gibberellin-responsiveness
PvMYB21	1051	1071	cis-acting element involved in low-temperature responsiveness
PvMYB21	382	402	cis-acting element involved in the abscisic acid responsiveness
PvMYB21	759	779	cis-acting element involved in the abscisic acid responsiveness
PvMYB21	997	1017	cis-acting element involved in the abscisic acid responsiveness
PvMYB21	1746	1766	cis-acting element involved in the abscisic acid responsiveness
PvMYB21	132	152	cis-acting regulatory element essential for the anaerobic induction
PvMYB21	221	241	cis-acting regulatory element essential for the anaerobic induction
PvMYB21	324	344	cis-acting regulatory element essential for the anaerobic induction
PvMYB21	403	423	cis-acting regulatory element essential for the anaerobic induction
PvMYB21	515	535	cis-acting regulatory element essential for the anaerobic induction
PvMYB21	492	512	cis-acting regulatory element involved in circadian control
PvMYB21	759	779	cis-acting regulatory element involved in light responsiveness
PvMYB21	925	945	cis-acting regulatory element involved in light responsiveness
PvMYB21	381	401	cis-acting regulatory element involved in light responsiveness
PvMYB21	996	1016	cis-acting regulatory element involved in light responsiveness
PvMYB21	1746	1766	cis-acting regulatory element involved in light responsiveness
PvMYB21	761	781	cis-acting regulatory element involved in the MeJA-responsiveness
PvMYB21	900	920	cis-acting regulatory element involved in the MeJA-responsiveness
PvMYB21	1792	1812	cis-acting regulatory element involved in the MeJA-responsiveness
PvMYB21	761	781	cis-acting regulatory element involved in the MeJA-responsiveness
PvMYB21	900	920	cis-acting regulatory element involved in the MeJA-responsiveness
PvMYB21	1792	1812	cis-acting regulatory element involved in the MeJA-responsiveness
PvMYB21	948	968	cis-acting regulatory element involved in zein metabolism regulation
PvMYB21	1386	1406	cis-acting regulatory element involved in zein metabolism regulation
PvMYB21	1735	1755	cis-acting regulatory element related to meristem expression
PvMYB21	10	30	common cis-acting element in promoter and enhancer regions
PvMYB21	106	126	common cis-acting element in promoter and enhancer regions
PvMYB21	206	226	common cis-acting element in promoter and enhancer regions
PvMYB21	262	282	common cis-acting element in promoter and enhancer regions
PvMYB21	288	308	common cis-acting element in promoter and enhancer regions
PvMYB21	332	352	common cis-acting element in promoter and enhancer regions
PvMYB21	400	420	common cis-acting element in promoter and enhancer regions
PvMYB21	417	437	common cis-acting element in promoter and enhancer regions
PvMYB21	526	546	common cis-acting element in promoter and enhancer regions
PvMYB21	612	632	common cis-acting element in promoter and enhancer regions
PvMYB21	1140	1160	common cis-acting element in promoter and enhancer regions
PvMYB21	1178	1198	common cis-acting element in promoter and enhancer regions
PvMYB21	1204	1224	common cis-acting element in promoter and enhancer regions
PvMYB21	1425	1445	common cis-acting element in promoter and enhancer regions
PvMYB21	1569	1589	common cis-acting element in promoter and enhancer regions
PvMYB21	1908	1928	common cis-acting element in promoter and enhancer regions
PvMYB21	57	77	core promoter element around -30 of transcription start
PvMYB21	58	78	core promoter element around -30 of transcription start
PvMYB21	59	79	core promoter element around -30 of transcription start
PvMYB21	60	80	core promoter element around -30 of transcription start
PvMYB21	177	197	core promoter element around -30 of transcription start
PvMYB21	178	198	core promoter element around -30 of transcription start
PvMYB21	190	210	core promoter element around -30 of transcription start
PvMYB21	371	391	core promoter element around -30 of transcription start
PvMYB21	372	392	core promoter element around -30 of transcription start
PvMYB21	410	430	core promoter element around -30 of transcription start
PvMYB21	411	431	core promoter element around -30 of transcription start
PvMYB21	412	432	core promoter element around -30 of transcription start
PvMYB21	413	433	core promoter element around -30 of transcription start
PvMYB21	816	836	core promoter element around -30 of transcription start
PvMYB21	862	882	core promoter element around -30 of transcription start
PvMYB21	1229	1249	core promoter element around -30 of transcription start
PvMYB21	1230	1250	core promoter element around -30 of transcription start
PvMYB21	1231	1251	core promoter element around -30 of transcription start
PvMYB21	1252	1272	core promoter element around -30 of transcription start
PvMYB21	1253	1273	core promoter element around -30 of transcription start
PvMYB21	1434	1454	core promoter element around -30 of transcription start
PvMYB21	1435	1455	core promoter element around -30 of transcription start
PvMYB21	1439	1459	core promoter element around -30 of transcription start
PvMYB21	1440	1460	core promoter element around -30 of transcription start
PvMYB21	1462	1482	core promoter element around -30 of transcription start
PvMYB21	1496	1516	core promoter element around -30 of transcription start
PvMYB21	1497	1517	core promoter element around -30 of transcription start
PvMYB21	1516	1536	core promoter element around -30 of transcription start
PvMYB21	1891	1911	core promoter element around -30 of transcription start
PvMYB21	635	655	MYB binding site involved in drought-inducibility
PvMYB21	842	862	cis-acting regulatory element involved in light responsiveness
PvMYB21	859	879	cis-acting regulatory element involved in light responsiveness
PvMYB21	1443	1463	cis-acting regulatory element involved in light responsiveness
PvMYB21	101	121	cis-acting regulatory element involved in light responsiveness
PvMYB21	1357	1377	cis-acting regulatory element involved in light responsiveness
PvMYB22	442	462	cis-acting element involved in the abscisic acid responsiveness
PvMYB22	994	1014	cis-acting element involved in the abscisic acid responsiveness
PvMYB22	1790	1810	cis-acting element involved in the abscisic acid responsiveness
PvMYB22	314	334	cis-acting regulatory element essential for the anaerobic induction
PvMYB22	825	845	cis-acting regulatory element essential for the anaerobic induction
PvMYB22	441	461	cis-acting regulatory element involved in light responsiveness
PvMYB22	994	1014	cis-acting regulatory element involved in light responsiveness
PvMYB22	1790	1810	cis-acting regulatory element involved in light responsiveness
PvMYB22	135	155	cis-acting regulatory element involved in the MeJA-responsiveness
PvMYB22	379	399	cis-acting regulatory element involved in the MeJA-responsiveness
PvMYB22	875	895	cis-acting regulatory element involved in the MeJA-responsiveness
PvMYB22	135	155	cis-acting regulatory element involved in the MeJA-responsiveness
PvMYB22	379	399	cis-acting regulatory element involved in the MeJA-responsiveness
PvMYB22	875	895	cis-acting regulatory element involved in the MeJA-responsiveness
PvMYB22	1124	1144	cis-acting regulatory element related to meristem expression
PvMYB22	333	353	common cis-acting element in promoter and enhancer regions
PvMYB22	361	381	common cis-acting element in promoter and enhancer regions
PvMYB22	410	430	common cis-acting element in promoter and enhancer regions
PvMYB22	819	839	common cis-acting element in promoter and enhancer regions
PvMYB22	1285	1305	common cis-acting element in promoter and enhancer regions
PvMYB22	1438	1458	common cis-acting element in promoter and enhancer regions
PvMYB22	1441	1461	common cis-acting element in promoter and enhancer regions
PvMYB22	1868	1888	common cis-acting element in promoter and enhancer regions
PvMYB22	1882	1902	common cis-acting element in promoter and enhancer regions
PvMYB22	1997	2017	common cis-acting element in promoter and enhancer regions
PvMYB22	2000	2020	common cis-acting element in promoter and enhancer regions
PvMYB22	68	88	core promoter element around -30 of transcription start
PvMYB22	112	132	core promoter element around -30 of transcription start
PvMYB22	113	133	core promoter element around -30 of transcription start
PvMYB22	114	134	core promoter element around -30 of transcription start
PvMYB22	144	164	core promoter element around -30 of transcription start
PvMYB22	788	808	core promoter element around -30 of transcription start
PvMYB22	789	809	core promoter element around -30 of transcription start
PvMYB22	790	810	core promoter element around -30 of transcription start
PvMYB22	791	811	core promoter element around -30 of transcription start
PvMYB22	812	832	core promoter element around -30 of transcription start
PvMYB22	852	872	core promoter element around -30 of transcription start
PvMYB22	1026	1046	core promoter element around -30 of transcription start
PvMYB22	1027	1047	core promoter element around -30 of transcription start
PvMYB22	1202	1222	core promoter element around -30 of transcription start
PvMYB22	1297	1317	core promoter element around -30 of transcription start
PvMYB22	1298	1318	core promoter element around -30 of transcription start
PvMYB22	1299	1319	core promoter element around -30 of transcription start
PvMYB22	1301	1321	core promoter element around -30 of transcription start
PvMYB22	1322	1342	core promoter element around -30 of transcription start
PvMYB22	1323	1343	core promoter element around -30 of transcription start
PvMYB22	1324	1344	core promoter element around -30 of transcription start
PvMYB22	1325	1345	core promoter element around -30 of transcription start
PvMYB22	1577	1597	core promoter element around -30 of transcription start
PvMYB22	1863	1883	core promoter element around -30 of transcription start
PvMYB22	1864	1884	core promoter element around -30 of transcription start
PvMYB22	1865	1885	core promoter element around -30 of transcription start
PvMYB22	1075	1095	cis-acting regulatory element involved in light responsiveness
PvMYB22	913	933	MYB binding site involved in drought-inducibility
PvMYB22	1142	1162	MYB binding site involved in drought-inducibility
PvMYB22	85	105	MYBHv1 binding site
PvMYB22	1111	1131	MYBHv1 binding site
PvMYB22	1530	1550	cis-acting regulatory element involved in light responsiveness
PvMYB22	364	384	cis-acting regulatory element involved in light responsiveness
PvMYB22	626	646	cis-acting regulatory element involved in light responsiveness
PvMYB22	361	381	cis-acting regulatory element involved in light responsiveness
PvMYB22	1834	1854	cis-acting regulatory element involved in light responsiveness
PvMYB23	1318	1338	cis-acting element involved in low-temperature responsiveness
PvMYB23	373	393	cis-acting element involved in the abscisic acid responsiveness
PvMYB23	694	714	cis-acting element involved in the abscisic acid responsiveness
PvMYB23	1736	1756	cis-acting element involved in the abscisic acid responsiveness
PvMYB23	162	182	cis-acting regulatory element essential for the anaerobic induction
PvMYB23	341	361	cis-acting regulatory element essential for the anaerobic induction
PvMYB23	544	564	cis-acting regulatory element essential for the anaerobic induction
PvMYB23	697	717	cis-acting regulatory element essential for the anaerobic induction
PvMYB23	1017	1037	cis-acting regulatory element essential for the anaerobic induction
PvMYB23	1060	1080	cis-acting regulatory element essential for the anaerobic induction
PvMYB23	1257	1277	cis-acting regulatory element essential for the anaerobic induction
PvMYB23	739	759	cis-acting regulatory element involved in circadian control
PvMYB23	372	392	cis-acting regulatory element involved in light responsiveness
PvMYB23	692	712	cis-acting regulatory element involved in light responsiveness
PvMYB23	693	713	cis-acting regulatory element involved in light responsiveness
PvMYB23	1736	1756	cis-acting regulatory element involved in light responsiveness
PvMYB23	1413	1433	cis-acting regulatory element involved in seed-specific regulation
PvMYB23	77	97	common cis-acting element in promoter and enhancer regions
PvMYB23	82	102	common cis-acting element in promoter and enhancer regions
PvMYB23	411	431	common cis-acting element in promoter and enhancer regions
PvMYB23	422	442	common cis-acting element in promoter and enhancer regions
PvMYB23	436	456	common cis-acting element in promoter and enhancer regions
PvMYB23	714	734	common cis-acting element in promoter and enhancer regions
PvMYB23	763	783	common cis-acting element in promoter and enhancer regions
PvMYB23	810	830	common cis-acting element in promoter and enhancer regions
PvMYB23	1333	1353	common cis-acting element in promoter and enhancer regions
PvMYB23	1357	1377	common cis-acting element in promoter and enhancer regions
PvMYB23	1439	1459	common cis-acting element in promoter and enhancer regions
PvMYB23	1777	1797	common cis-acting element in promoter and enhancer regions
PvMYB23	181	201	core promoter element around -30 of transcription start
PvMYB23	221	241	core promoter element around -30 of transcription start
PvMYB23	331	351	core promoter element around -30 of transcription start
PvMYB23	393	413	core promoter element around -30 of transcription start
PvMYB23	511	531	core promoter element around -30 of transcription start
PvMYB23	512	532	core promoter element around -30 of transcription start
PvMYB23	576	596	core promoter element around -30 of transcription start
PvMYB23	577	597	core promoter element around -30 of transcription start
PvMYB23	578	598	core promoter element around -30 of transcription start
PvMYB23	579	599	core promoter element around -30 of transcription start
PvMYB23	631	651	core promoter element around -30 of transcription start
PvMYB23	632	652	core promoter element around -30 of transcription start
PvMYB23	633	653	core promoter element around -30 of transcription start
PvMYB23	729	749	core promoter element around -30 of transcription start
PvMYB23	913	933	core promoter element around -30 of transcription start
PvMYB23	974	994	core promoter element around -30 of transcription start
PvMYB23	1004	1024	core promoter element around -30 of transcription start
PvMYB23	1044	1064	core promoter element around -30 of transcription start
PvMYB23	1045	1065	core promoter element around -30 of transcription start
PvMYB23	1047	1067	core promoter element around -30 of transcription start
PvMYB23	1138	1158	core promoter element around -30 of transcription start
PvMYB23	1179	1199	core promoter element around -30 of transcription start
PvMYB23	1185	1205	core promoter element around -30 of transcription start
PvMYB23	1186	1206	core promoter element around -30 of transcription start
PvMYB23	1187	1207	core promoter element around -30 of transcription start
PvMYB23	1188	1208	core promoter element around -30 of transcription start
PvMYB23	1202	1222	core promoter element around -30 of transcription start
PvMYB23	1262	1282	core promoter element around -30 of transcription start
PvMYB23	1264	1284	core promoter element around -30 of transcription start
PvMYB23	1288	1308	core promoter element around -30 of transcription start
PvMYB23	1289	1309	core promoter element around -30 of transcription start
PvMYB23	1290	1310	core promoter element around -30 of transcription start
PvMYB23	1846	1866	core promoter element around -30 of transcription start
PvMYB23	1847	1867	core promoter element around -30 of transcription start
PvMYB23	1848	1868	core promoter element around -30 of transcription start
PvMYB23	1727	1747	enhancer-like element involved in anoxic specific inducibility
PvMYB23	1013	1033	cis-acting regulatory element involved in light responsiveness
PvMYB23	1996	2016	MYB binding site involved in drought-inducibility
PvMYB23	901	921	cis-acting regulatory element involved in light responsiveness
PvMYB23	1498	1518	cis-acting regulatory element involved in light responsiveness
PvMYB23	1823	1843	cis-acting regulatory element involved in light responsiveness
PvMYB23	1838	1858	cis-acting regulatory element involved in light responsiveness
PvMYB23	314	334	cis-acting regulatory element involved in light responsiveness
PvMYB23	627	647	cis-acting regulatory element involved in light responsiveness
PvMYB23	1326	1346	cis-acting regulatory element involved in light responsiveness
PvMYB23	1981	2001	cis-acting regulatory element involved in light responsiveness
PvMYB23	1596	1616	cis-acting regulatory element involved in light responsiveness
PvMYB24	1237	1257	cis-acting element involved in defense and stress responsiveness
PvMYB24	1231	1251	cis-acting element involved in salicylic acid responsiveness
PvMYB24	1396	1416	cis-acting element involved in the abscisic acid responsiveness
PvMYB24	1573	1593	cis-acting element involved in the abscisic acid responsiveness
PvMYB24	422	442	cis-acting regulatory element essential for the anaerobic induction
PvMYB24	1347	1367	cis-acting regulatory element involved in auxin responsiveness
PvMYB24	1383	1403	cis-acting regulatory element involved in light responsiveness
PvMYB24	1396	1416	cis-acting regulatory element involved in light responsiveness
PvMYB24	956	976	cis-acting regulatory element involved in the MeJA-responsiveness
PvMYB24	1417	1437	cis-acting regulatory element involved in the MeJA-responsiveness
PvMYB24	1752	1772	cis-acting regulatory element involved in the MeJA-responsiveness
PvMYB24	956	976	cis-acting regulatory element involved in the MeJA-responsiveness
PvMYB24	1417	1437	cis-acting regulatory element involved in the MeJA-responsiveness
PvMYB24	1752	1772	cis-acting regulatory element involved in the MeJA-responsiveness
PvMYB24	1176	1196	cis-acting regulatory element related to meristem expression
PvMYB24	1779	1799	cis-acting regulatory element related to meristem expression
PvMYB24	1788	1808	cis-acting regulatory element related to meristem expression
PvMYB24	89	109	common cis-acting element in promoter and enhancer regions
PvMYB24	357	377	common cis-acting element in promoter and enhancer regions
PvMYB24	416	436	common cis-acting element in promoter and enhancer regions
PvMYB24	459	479	common cis-acting element in promoter and enhancer regions
PvMYB24	562	582	common cis-acting element in promoter and enhancer regions
PvMYB24	609	629	common cis-acting element in promoter and enhancer regions
PvMYB24	752	772	common cis-acting element in promoter and enhancer regions
PvMYB24	879	899	common cis-acting element in promoter and enhancer regions
PvMYB24	975	995	common cis-acting element in promoter and enhancer regions
PvMYB24	988	1008	common cis-acting element in promoter and enhancer regions
PvMYB24	1156	1176	common cis-acting element in promoter and enhancer regions
PvMYB24	1336	1356	common cis-acting element in promoter and enhancer regions
PvMYB24	42	62	core promoter element around -30 of transcription start
PvMYB24	43	63	core promoter element around -30 of transcription start
PvMYB24	56	76	core promoter element around -30 of transcription start
PvMYB24	92	112	core promoter element around -30 of transcription start
PvMYB24	93	113	core promoter element around -30 of transcription start
PvMYB24	519	539	core promoter element around -30 of transcription start
PvMYB24	520	540	core promoter element around -30 of transcription start
PvMYB24	600	620	core promoter element around -30 of transcription start
PvMYB24	604	624	core promoter element around -30 of transcription start
PvMYB24	606	626	core promoter element around -30 of transcription start
PvMYB24	623	643	core promoter element around -30 of transcription start
PvMYB24	624	644	core promoter element around -30 of transcription start
PvMYB24	700	720	core promoter element around -30 of transcription start
PvMYB24	857	877	core promoter element around -30 of transcription start
PvMYB24	1003	1023	core promoter element around -30 of transcription start
PvMYB24	1083	1103	core promoter element around -30 of transcription start
PvMYB24	1101	1121	core promoter element around -30 of transcription start
PvMYB24	1102	1122	core promoter element around -30 of transcription start
PvMYB24	1103	1123	core promoter element around -30 of transcription start
PvMYB24	1104	1124	core promoter element around -30 of transcription start
PvMYB24	1181	1201	core promoter element around -30 of transcription start
PvMYB24	1182	1202	core promoter element around -30 of transcription start
PvMYB24	1183	1203	core promoter element around -30 of transcription start
PvMYB24	1352	1372	core promoter element around -30 of transcription start
PvMYB24	1353	1373	core promoter element around -30 of transcription start
PvMYB24	1354	1374	core promoter element around -30 of transcription start
PvMYB24	1358	1378	core promoter element around -30 of transcription start
PvMYB24	1362	1382	core promoter element around -30 of transcription start
PvMYB24	1364	1384	core promoter element around -30 of transcription start
PvMYB24	1463	1483	core promoter element around -30 of transcription start
PvMYB24	1464	1484	core promoter element around -30 of transcription start
PvMYB24	1466	1486	core promoter element around -30 of transcription start
PvMYB24	1468	1488	core promoter element around -30 of transcription start
PvMYB24	1502	1522	core promoter element around -30 of transcription start
PvMYB24	1725	1745	core promoter element around -30 of transcription start
PvMYB24	1845	1865	core promoter element around -30 of transcription start
PvMYB24	1847	1867	core promoter element around -30 of transcription start
PvMYB24	1848	1868	core promoter element around -30 of transcription start
PvMYB24	1849	1869	core promoter element around -30 of transcription start
PvMYB24	1850	1870	core promoter element around -30 of transcription start
PvMYB24	1851	1871	core promoter element around -30 of transcription start
PvMYB24	1281	1301	cis-acting regulatory element involved in light responsiveness
PvMYB24	530	550	cis-acting regulatory element involved in light responsiveness
PvMYB24	141	161	cis-acting regulatory element involved in light responsiveness
PvMYB24	1569	1589	cis-acting regulatory element involved in light responsiveness
PvMYB24	1241	1261	cis-acting regulatory element involved in light responsiveness
PvMYB24	389	409	cis-acting regulatory element involved in light responsiveness
PvMYB25	1721	1741	cis-acting regulatory element involved in light responsiveness
PvMYB25	97	117	cis-acting element involved in the abscisic acid responsiveness
PvMYB25	1635	1655	cis-acting element involved in the abscisic acid responsiveness
PvMYB25	1764	1784	cis-acting element involved in the abscisic acid responsiveness
PvMYB25	900	920	cis-acting regulatory element essential for the anaerobic induction
PvMYB25	94	114	cis-acting regulatory element involved in light responsiveness
PvMYB25	97	117	cis-acting regulatory element involved in light responsiveness
PvMYB25	1635	1655	cis-acting regulatory element involved in light responsiveness
PvMYB25	1763	1783	cis-acting regulatory element involved in light responsiveness
PvMYB25	1784	1804	cis-acting regulatory element involved in light responsiveness
PvMYB25	1406	1426	cis-acting regulatory element involved in the MeJA-responsiveness
PvMYB25	1762	1782	cis-acting regulatory element involved in the MeJA-responsiveness
PvMYB25	1406	1426	cis-acting regulatory element involved in the MeJA-responsiveness
PvMYB25	1762	1782	cis-acting regulatory element involved in the MeJA-responsiveness
PvMYB25	942	962	cis-acting regulatory element related to meristem expression
PvMYB25	175	195	common cis-acting element in promoter and enhancer regions
PvMYB25	262	282	common cis-acting element in promoter and enhancer regions
PvMYB25	453	473	common cis-acting element in promoter and enhancer regions
PvMYB25	459	479	common cis-acting element in promoter and enhancer regions
PvMYB25	697	717	common cis-acting element in promoter and enhancer regions
PvMYB25	732	752	common cis-acting element in promoter and enhancer regions
PvMYB25	838	858	common cis-acting element in promoter and enhancer regions
PvMYB25	864	884	common cis-acting element in promoter and enhancer regions
PvMYB25	875	895	common cis-acting element in promoter and enhancer regions
PvMYB25	898	918	common cis-acting element in promoter and enhancer regions
PvMYB25	961	981	common cis-acting element in promoter and enhancer regions
PvMYB25	1112	1132	common cis-acting element in promoter and enhancer regions
PvMYB25	1308	1328	common cis-acting element in promoter and enhancer regions
PvMYB25	1314	1334	common cis-acting element in promoter and enhancer regions
PvMYB25	1488	1508	common cis-acting element in promoter and enhancer regions
PvMYB25	1715	1735	common cis-acting element in promoter and enhancer regions
PvMYB25	236	256	core promoter element around -30 of transcription start
PvMYB25	237	257	core promoter element around -30 of transcription start
PvMYB25	373	393	core promoter element around -30 of transcription start
PvMYB25	376	396	core promoter element around -30 of transcription start
PvMYB25	377	397	core promoter element around -30 of transcription start
PvMYB25	378	398	core promoter element around -30 of transcription start
PvMYB25	379	399	core promoter element around -30 of transcription start
PvMYB25	672	692	core promoter element around -30 of transcription start
PvMYB25	673	693	core promoter element around -30 of transcription start
PvMYB25	674	694	core promoter element around -30 of transcription start
PvMYB25	675	695	core promoter element around -30 of transcription start
PvMYB25	676	696	core promoter element around -30 of transcription start
PvMYB25	677	697	core promoter element around -30 of transcription start
PvMYB25	776	796	core promoter element around -30 of transcription start
PvMYB25	843	863	core promoter element around -30 of transcription start
PvMYB25	844	864	core promoter element around -30 of transcription start
PvMYB25	845	865	core promoter element around -30 of transcription start
PvMYB25	973	993	core promoter element around -30 of transcription start
PvMYB25	1132	1152	core promoter element around -30 of transcription start
PvMYB25	1133	1153	core promoter element around -30 of transcription start
PvMYB25	1134	1154	core promoter element around -30 of transcription start
PvMYB25	1135	1155	core promoter element around -30 of transcription start
PvMYB25	1136	1156	core promoter element around -30 of transcription start
PvMYB25	1137	1157	core promoter element around -30 of transcription start
PvMYB25	1184	1204	core promoter element around -30 of transcription start
PvMYB25	1232	1252	core promoter element around -30 of transcription start
PvMYB25	1267	1287	core promoter element around -30 of transcription start
PvMYB25	1268	1288	core promoter element around -30 of transcription start
PvMYB25	1295	1315	core promoter element around -30 of transcription start
PvMYB25	1296	1316	core promoter element around -30 of transcription start
PvMYB25	1339	1359	core promoter element around -30 of transcription start
PvMYB25	1342	1362	core promoter element around -30 of transcription start
PvMYB25	1343	1363	core promoter element around -30 of transcription start
PvMYB25	1370	1390	core promoter element around -30 of transcription start
PvMYB25	1372	1392	core promoter element around -30 of transcription start
PvMYB25	1377	1397	core promoter element around -30 of transcription start
PvMYB25	1378	1398	core promoter element around -30 of transcription start
PvMYB25	1442	1462	core promoter element around -30 of transcription start
PvMYB25	1443	1463	core promoter element around -30 of transcription start
PvMYB25	1444	1464	core promoter element around -30 of transcription start
PvMYB25	1445	1465	core promoter element around -30 of transcription start
PvMYB25	1475	1495	core promoter element around -30 of transcription start
PvMYB25	1513	1533	core promoter element around -30 of transcription start
PvMYB25	1514	1534	core promoter element around -30 of transcription start
PvMYB25	1515	1535	core promoter element around -30 of transcription start
PvMYB25	1564	1584	core promoter element around -30 of transcription start
PvMYB25	1565	1585	core promoter element around -30 of transcription start
PvMYB25	1626	1646	core promoter element around -30 of transcription start
PvMYB25	1666	1686	core promoter element around -30 of transcription start
PvMYB25	1667	1687	core promoter element around -30 of transcription start
PvMYB25	1668	1688	core promoter element around -30 of transcription start
PvMYB25	1669	1689	core promoter element around -30 of transcription start
PvMYB25	1670	1690	core promoter element around -30 of transcription start
PvMYB25	1671	1691	core promoter element around -30 of transcription start
PvMYB25	1672	1692	core promoter element around -30 of transcription start
PvMYB25	1678	1698	core promoter element around -30 of transcription start
PvMYB25	1679	1699	core promoter element around -30 of transcription start
PvMYB25	1680	1700	core promoter element around -30 of transcription start
PvMYB25	1757	1777	core promoter element around -30 of transcription start
PvMYB25	1758	1778	core promoter element around -30 of transcription start
PvMYB25	1835	1855	core promoter element around -30 of transcription start
PvMYB25	1837	1857	core promoter element around -30 of transcription start
PvMYB25	1838	1858	core promoter element around -30 of transcription start
PvMYB25	1839	1859	core promoter element around -30 of transcription start
PvMYB25	1388	1408	cis-acting regulatory element involved in light responsiveness
PvMYB25	421	441	MYB binding site involved in drought-inducibility
PvMYB25	147	167	MYBHv1 binding site
PvMYB25	1806	1826	cis-acting regulatory element involved in light responsiveness
PvMYB25	628	648	cis-acting regulatory element involved in light responsiveness
PvMYB25	1233	1253	cis-acting regulatory element involved in light responsiveness
PvMYB26	1624	1644	cis-acting element involved in low-temperature responsiveness
PvMYB26	645	665	cis-acting element involved in salicylic acid responsiveness
PvMYB26	1184	1204	cis-acting element involved in the abscisic acid responsiveness
PvMYB26	1667	1687	cis-acting element involved in the abscisic acid responsiveness
PvMYB26	86	106	cis-acting regulatory element essential for the anaerobic induction
PvMYB26	806	826	cis-acting regulatory element essential for the anaerobic induction
PvMYB26	1184	1204	cis-acting regulatory element involved in light responsiveness
PvMYB26	822	842	cis-acting regulatory element involved in the MeJA-responsiveness
PvMYB26	1077	1097	cis-acting regulatory element involved in the MeJA-responsiveness
PvMYB26	1881	1901	cis-acting regulatory element involved in the MeJA-responsiveness
PvMYB26	822	842	cis-acting regulatory element involved in the MeJA-responsiveness
PvMYB26	1077	1097	cis-acting regulatory element involved in the MeJA-responsiveness
PvMYB26	1881	1901	cis-acting regulatory element involved in the MeJA-responsiveness
PvMYB26	1755	1775	cis-acting regulatory element involved in zein metabolism regulation
PvMYB26	357	377	cis-acting regulatory element related to meristem expression
PvMYB26	544	564	cis-acting regulatory element related to meristem expression
PvMYB26	307	327	common cis-acting element in promoter and enhancer regions
PvMYB26	624	644	common cis-acting element in promoter and enhancer regions
PvMYB26	1262	1282	common cis-acting element in promoter and enhancer regions
PvMYB26	1307	1327	common cis-acting element in promoter and enhancer regions
PvMYB26	1516	1536	common cis-acting element in promoter and enhancer regions
PvMYB26	260	280	core promoter element around -30 of transcription start
PvMYB26	552	572	core promoter element around -30 of transcription start
PvMYB26	1027	1047	core promoter element around -30 of transcription start
PvMYB26	1028	1048	core promoter element around -30 of transcription start
PvMYB26	1030	1050	core promoter element around -30 of transcription start
PvMYB26	1146	1166	core promoter element around -30 of transcription start
PvMYB26	1148	1168	core promoter element around -30 of transcription start
PvMYB26	1156	1176	core promoter element around -30 of transcription start
PvMYB26	1646	1666	core promoter element around -30 of transcription start
PvMYB26	1648	1668	core promoter element around -30 of transcription start
PvMYB26	1987	2007	core promoter element around -30 of transcription start
PvMYB26	1988	2008	core promoter element around -30 of transcription start
PvMYB26	1989	2009	core promoter element around -30 of transcription start
PvMYB26	1991	2011	core promoter element around -30 of transcription start
PvMYB26	738	758	enhancer-like element involved in anoxic specific inducibility
PvMYB26	768	788	enhancer-like element involved in anoxic specific inducibility
PvMYB26	871	891	enhancer-like element involved in anoxic specific inducibility
PvMYB26	1576	1596	enhancer-like element involved in anoxic specific inducibility
PvMYB26	1659	1679	enhancer-like element involved in anoxic specific inducibility
PvMYB26	682	702	cis-acting regulatory element involved in light responsiveness
PvMYB26	1892	1912	cis-acting regulatory element involved in light responsiveness
PvMYB26	858	878	MYB binding site involved in drought-inducibility
PvMYB26	1683	1703	MYB binding site involved in drought-inducibility
PvMYB26	240	260	cis-acting regulatory element involved in light responsiveness
PvMYB27	180	200	cis-acting element involved in gibberellin-responsiveness
PvMYB27	165	185	cis-acting element involved in low-temperature responsiveness
PvMYB27	946	966	cis-acting element involved in low-temperature responsiveness
PvMYB27	636	656	cis-acting element involved in salicylic acid responsiveness
PvMYB27	1301	1321	cis-acting element involved in salicylic acid responsiveness
PvMYB27	175	195	cis-acting regulatory element essential for the anaerobic induction
PvMYB27	1739	1759	cis-acting regulatory element essential for the anaerobic induction
PvMYB27	215	235	cis-acting regulatory element involved in auxin responsiveness
PvMYB27	919	939	cis-acting regulatory element involved in auxin responsiveness
PvMYB27	1761	1781	cis-acting regulatory element involved in light responsiveness
PvMYB27	579	599	cis-acting regulatory element involved in light responsiveness
PvMYB27	1253	1273	cis-acting regulatory element involved in the MeJA-responsiveness
PvMYB27	1459	1479	cis-acting regulatory element involved in the MeJA-responsiveness
PvMYB27	2001	2021	cis-acting regulatory element involved in the MeJA-responsiveness
PvMYB27	1253	1273	cis-acting regulatory element involved in the MeJA-responsiveness
PvMYB27	1459	1479	cis-acting regulatory element involved in the MeJA-responsiveness
PvMYB27	2001	2021	cis-acting regulatory element involved in the MeJA-responsiveness
PvMYB27	613	633	cis-acting regulatory element involved in zein metabolism regulation
PvMYB27	1744	1764	cis-acting regulatory element related to meristem expression
PvMYB27	146	166	common cis-acting element in promoter and enhancer regions
PvMYB27	469	489	common cis-acting element in promoter and enhancer regions
PvMYB27	737	757	common cis-acting element in promoter and enhancer regions
PvMYB27	813	833	common cis-acting element in promoter and enhancer regions
PvMYB27	841	861	common cis-acting element in promoter and enhancer regions
PvMYB27	1030	1050	common cis-acting element in promoter and enhancer regions
PvMYB27	1179	1199	common cis-acting element in promoter and enhancer regions
PvMYB27	1216	1236	common cis-acting element in promoter and enhancer regions
PvMYB27	1218	1238	common cis-acting element in promoter and enhancer regions
PvMYB27	1274	1294	common cis-acting element in promoter and enhancer regions
PvMYB27	1439	1459	common cis-acting element in promoter and enhancer regions
PvMYB27	1932	1952	common cis-acting element in promoter and enhancer regions
PvMYB27	103	123	core promoter element around -30 of transcription start
PvMYB27	104	124	core promoter element around -30 of transcription start
PvMYB27	246	266	core promoter element around -30 of transcription start
PvMYB27	247	267	core promoter element around -30 of transcription start
PvMYB27	423	443	core promoter element around -30 of transcription start
PvMYB27	596	616	core promoter element around -30 of transcription start
PvMYB27	597	617	core promoter element around -30 of transcription start
PvMYB27	598	618	core promoter element around -30 of transcription start
PvMYB27	599	619	core promoter element around -30 of transcription start
PvMYB27	727	747	core promoter element around -30 of transcription start
PvMYB27	729	749	core promoter element around -30 of transcription start
PvMYB27	1155	1175	core promoter element around -30 of transcription start
PvMYB27	1870	1890	core promoter element around -30 of transcription start
PvMYB27	1872	1892	core promoter element around -30 of transcription start
PvMYB27	1504	1524	enhancer-like element involved in anoxic specific inducibility
PvMYB27	1511	1531	enhancer-like element involved in anoxic specific inducibility
PvMYB27	1825	1845	enhancer-like element involved in anoxic specific inducibility
PvMYB27	1849	1869	enhancer-like element involved in anoxic specific inducibility
PvMYB27	746	766	cis-acting element involved in gibberellin-responsiveness
PvMYB27	1387	1407	cis-acting regulatory element involved in light responsiveness
PvMYB27	1828	1848	cis-acting regulatory element involved in light responsiveness
PvMYB27	1887	1907	cis-acting regulatory element involved in light responsiveness
PvMYB27	928	948	cis-acting regulatory element involved in light responsiveness
PvMYB27	320	340	cis-acting regulatory element involved in light responsiveness
PvMYB27	562	582	cis-acting regulatory element involved in light responsiveness
PvMYB27	298	318	cis-acting regulatory element involved in light responsiveness
PvMYB28	130	150	cis-acting regulatory element involved in auxin responsiveness
PvMYB28	354	374	cis-acting regulatory element involved in auxin responsiveness
PvMYB28	1265	1285	cis-acting element involved in defense and stress responsiveness
PvMYB28	1064	1084	cis-acting element involved in low-temperature responsiveness
PvMYB28	478	498	cis-acting element involved in salicylic acid responsiveness
PvMYB28	147	167	cis-acting element involved in the abscisic acid responsiveness
PvMYB28	1258	1278	cis-acting element involved in the abscisic acid responsiveness
PvMYB28	1573	1593	cis-acting element involved in the abscisic acid responsiveness
PvMYB28	653	673	cis-acting regulatory element essential for the anaerobic induction
PvMYB28	1164	1184	cis-acting regulatory element essential for the anaerobic induction
PvMYB28	1396	1416	cis-acting regulatory element essential for the anaerobic induction
PvMYB28	1679	1699	cis-acting regulatory element essential for the anaerobic induction
PvMYB28	1796	1816	cis-acting regulatory element essential for the anaerobic induction
PvMYB28	1863	1883	cis-acting regulatory element essential for the anaerobic induction
PvMYB28	1257	1277	cis-acting regulatory element involved in light responsiveness
PvMYB28	950	970	cis-acting regulatory element involved in the MeJA-responsiveness
PvMYB28	1414	1434	cis-acting regulatory element involved in the MeJA-responsiveness
PvMYB28	950	970	cis-acting regulatory element involved in the MeJA-responsiveness
PvMYB28	1414	1434	cis-acting regulatory element involved in the MeJA-responsiveness
PvMYB28	409	429	cis-acting regulatory element related to meristem expression
PvMYB28	1814	1834	cis-regulatory element involved in endosperm expression
PvMYB28	532	552	common cis-acting element in promoter and enhancer regions
PvMYB28	813	833	common cis-acting element in promoter and enhancer regions
PvMYB28	939	959	common cis-acting element in promoter and enhancer regions
PvMYB28	955	975	common cis-acting element in promoter and enhancer regions
PvMYB28	1020	1040	common cis-acting element in promoter and enhancer regions
PvMYB28	1096	1116	common cis-acting element in promoter and enhancer regions
PvMYB28	1114	1134	common cis-acting element in promoter and enhancer regions
PvMYB28	1172	1192	common cis-acting element in promoter and enhancer regions
PvMYB28	1212	1232	common cis-acting element in promoter and enhancer regions
PvMYB28	1276	1296	common cis-acting element in promoter and enhancer regions
PvMYB28	1344	1364	common cis-acting element in promoter and enhancer regions
PvMYB28	1403	1423	common cis-acting element in promoter and enhancer regions
PvMYB28	1420	1440	common cis-acting element in promoter and enhancer regions
PvMYB28	1586	1606	common cis-acting element in promoter and enhancer regions
PvMYB28	1646	1666	common cis-acting element in promoter and enhancer regions
PvMYB28	1790	1810	common cis-acting element in promoter and enhancer regions
PvMYB28	1826	1846	common cis-acting element in promoter and enhancer regions
PvMYB28	1835	1855	common cis-acting element in promoter and enhancer regions
PvMYB28	1971	1991	common cis-acting element in promoter and enhancer regions
PvMYB28	194	214	core promoter element around -30 of transcription start
PvMYB28	195	215	core promoter element around -30 of transcription start
PvMYB28	196	216	core promoter element around -30 of transcription start
PvMYB28	197	217	core promoter element around -30 of transcription start
PvMYB28	384	404	core promoter element around -30 of transcription start
PvMYB28	503	523	core promoter element around -30 of transcription start
PvMYB28	504	524	core promoter element around -30 of transcription start
PvMYB28	505	525	core promoter element around -30 of transcription start
PvMYB28	506	526	core promoter element around -30 of transcription start
PvMYB28	510	530	core promoter element around -30 of transcription start
PvMYB28	511	531	core promoter element around -30 of transcription start
PvMYB28	512	532	core promoter element around -30 of transcription start
PvMYB28	513	533	core promoter element around -30 of transcription start
PvMYB28	514	534	core promoter element around -30 of transcription start
PvMYB28	515	535	core promoter element around -30 of transcription start
PvMYB28	517	537	core promoter element around -30 of transcription start
PvMYB28	548	568	core promoter element around -30 of transcription start
PvMYB28	549	569	core promoter element around -30 of transcription start
PvMYB28	550	570	core promoter element around -30 of transcription start
PvMYB28	687	707	core promoter element around -30 of transcription start
PvMYB28	688	708	core promoter element around -30 of transcription start
PvMYB28	689	709	core promoter element around -30 of transcription start
PvMYB28	724	744	core promoter element around -30 of transcription start
PvMYB28	725	745	core promoter element around -30 of transcription start
PvMYB28	906	926	core promoter element around -30 of transcription start
PvMYB28	907	927	core promoter element around -30 of transcription start
PvMYB28	909	929	core promoter element around -30 of transcription start
PvMYB28	1025	1045	core promoter element around -30 of transcription start
PvMYB28	1026	1046	core promoter element around -30 of transcription start
PvMYB28	1131	1151	core promoter element around -30 of transcription start
PvMYB28	1143	1163	core promoter element around -30 of transcription start
PvMYB28	1144	1164	core promoter element around -30 of transcription start
PvMYB28	1145	1165	core promoter element around -30 of transcription start
PvMYB28	1146	1166	core promoter element around -30 of transcription start
PvMYB28	1252	1272	core promoter element around -30 of transcription start
PvMYB28	1253	1273	core promoter element around -30 of transcription start
PvMYB28	1254	1274	core promoter element around -30 of transcription start
PvMYB28	1255	1275	core promoter element around -30 of transcription start
PvMYB28	1360	1380	core promoter element around -30 of transcription start
PvMYB28	1361	1381	core promoter element around -30 of transcription start
PvMYB28	1363	1383	core promoter element around -30 of transcription start
PvMYB28	1376	1396	core promoter element around -30 of transcription start
PvMYB28	1668	1688	core promoter element around -30 of transcription start
PvMYB28	1669	1689	core promoter element around -30 of transcription start
PvMYB28	1683	1703	core promoter element around -30 of transcription start
PvMYB28	1760	1780	core promoter element around -30 of transcription start
PvMYB28	1806	1826	core promoter element around -30 of transcription start
PvMYB28	1807	1827	core promoter element around -30 of transcription start
PvMYB28	1808	1828	core promoter element around -30 of transcription start
PvMYB28	1809	1829	core promoter element around -30 of transcription start
PvMYB28	1810	1830	core promoter element around -30 of transcription start
PvMYB28	1944	1964	cis-acting element involved in gibberellin-responsiveness
PvMYB28	1333	1353	cis-acting regulatory element involved in light responsiveness
PvMYB28	1888	1908	cis-acting regulatory element involved in light responsiveness
PvMYB28	70	90	MYB binding site involved in drought-inducibility
PvMYB28	322	342	MYB binding site involved in drought-inducibility
PvMYB28	1695	1715	MYBHv1 binding site
PvMYB28	720	740	cis-acting regulatory element involved in light responsiveness
PvMYB28	859	879	cis-acting regulatory element involved in light responsiveness
PvMYB28	902	922	cis-acting regulatory element involved in light responsiveness
PvMYB28	1934	1954	cis-acting regulatory element involved in light responsiveness
PvMYB29	1794	1814	cis-acting regulatory element involved in auxin responsiveness
PvMYB29	144	164	binding site of AT-rich DNA binding protein (ATBP-1)
PvMYB29	546	566	cis-acting element involved in defense and stress responsiveness
PvMYB29	1064	1084	cis-acting element involved in defense and stress responsiveness
PvMYB29	321	341	cis-acting element involved in gibberellin-responsiveness
PvMYB29	65	85	cis-acting element involved in the abscisic acid responsiveness
PvMYB29	110	130	cis-acting element involved in the abscisic acid responsiveness
PvMYB29	1150	1170	cis-acting element involved in the abscisic acid responsiveness
PvMYB29	1181	1201	cis-acting element involved in the abscisic acid responsiveness
PvMYB29	1576	1596	cis-acting element involved in the abscisic acid responsiveness
PvMYB29	962	982	cis-acting regulatory element involved in circadian control
PvMYB29	110	130	cis-acting regulatory element involved in light responsiveness
PvMYB29	1149	1169	cis-acting regulatory element involved in light responsiveness
PvMYB29	1181	1201	cis-acting regulatory element involved in light responsiveness
PvMYB29	1576	1596	cis-acting regulatory element involved in light responsiveness
PvMYB29	65	85	cis-acting regulatory element involved in light responsiveness
PvMYB29	112	132	cis-acting regulatory element involved in the MeJA-responsiveness
PvMYB29	130	150	cis-acting regulatory element involved in the MeJA-responsiveness
PvMYB29	698	718	cis-acting regulatory element involved in the MeJA-responsiveness
PvMYB29	112	132	cis-acting regulatory element involved in the MeJA-responsiveness
PvMYB29	130	150	cis-acting regulatory element involved in the MeJA-responsiveness
PvMYB29	698	718	cis-acting regulatory element involved in the MeJA-responsiveness
PvMYB29	109	129	cis-acting regulatory element involved in zein metabolism regulation
PvMYB29	1553	1573	cis-acting regulatory element related to meristem expression
PvMYB29	74	94	common cis-acting element in promoter and enhancer regions
PvMYB29	77	97	common cis-acting element in promoter and enhancer regions
PvMYB29	152	172	common cis-acting element in promoter and enhancer regions
PvMYB29	289	309	common cis-acting element in promoter and enhancer regions
PvMYB29	326	346	common cis-acting element in promoter and enhancer regions
PvMYB29	497	517	common cis-acting element in promoter and enhancer regions
PvMYB29	557	577	common cis-acting element in promoter and enhancer regions
PvMYB29	576	596	common cis-acting element in promoter and enhancer regions
PvMYB29	639	659	common cis-acting element in promoter and enhancer regions
PvMYB29	712	732	common cis-acting element in promoter and enhancer regions
PvMYB29	1237	1257	common cis-acting element in promoter and enhancer regions
PvMYB29	121	141	core promoter element around -30 of transcription start
PvMYB29	143	163	core promoter element around -30 of transcription start
PvMYB29	144	164	core promoter element around -30 of transcription start
PvMYB29	145	165	core promoter element around -30 of transcription start
PvMYB29	292	312	core promoter element around -30 of transcription start
PvMYB29	293	313	core promoter element around -30 of transcription start
PvMYB29	371	391	core promoter element around -30 of transcription start
PvMYB29	394	414	core promoter element around -30 of transcription start
PvMYB29	395	415	core promoter element around -30 of transcription start
PvMYB29	397	417	core promoter element around -30 of transcription start
PvMYB29	438	458	core promoter element around -30 of transcription start
[truncated: 8,897 more rows]
